# Supplementary material for: N′-[(E)-4-Bromo­benzyl­idene]-2-(4-isobutyl­phen­yl)propanohydrazide
Source: Acta Crystallogr Sect E Struct Rep Online. 2009 May 7;65(Pt 6):o1184–5. doi: 10.1107/S1600536809015542 (PMC2969560; doi:10.1107/S1600536809015542)
Supplement: Supplementary file 1 [file e-65-o1184-sup1.cif]

##############################################################################
###                                                                        ###
###        Electronic paper (Acta Crystallographica Section E)             ###
###                                                                        ###
##############################################################################
#                                                                            #
# This CIF contains the data in a paper accepted for publication in Acta     #
# Crystallographica Section E. It conforms to the requirements of Notes      #
# for Authors for Section E, and has been peer reviewed under the auspices   #
# of the IUCr Commission on Journals.                                        #
#                                                                            #
# Full details of the Crystallographic Information File format               #
# are given in the paper "The Crystallographic Information File (CIF):       #
# a New Standard Archive File for Crystallography" by S. R. Hall, F. H.      #
# Allen and I. D. Brown [Acta Cryst. (1991), A47, 655-685].                  #
#                                                                            #
# The current version of the core CIF dictionary is obtainable from          #
# ftp://ftp.iucr.org/pub/cif_core.dic. The current version number is 2.4.    #
#                                                                            #
# Software is freely available for graphical display of the structure(s) in  #
# this CIF.  For information consult the CIF home page http://www.iucr.org/  #
# cif/home.html                                                              #
#                                                                            #
# This file may be used for bona fide research purposes within the           #
# scientific community so long as proper attribution is given to the journal # 
# article from which it was obtained.                                        #
#                                                                            #
##############################################################################
                                             
data_global
_audit_creation_method     'form.cif (version 2.0)'
_journal_data_validation_number     ?
_journal_date_recd_electronic     2009-04-21
_journal_date_accepted     2009-04-26
_journal_name_full     'Acta Crystallographica, Section E'
_journal_year     2009
_journal_volume     65
_journal_issue      6
_journal_page_first     o1184
_journal_page_last     o1185
_journal_paper_category     QO
_journal_coeditor_code     CI2787
_publ_contact_author_name     'Prof. Fun Hoong Kun'
_publ_contact_author_address
;
      X-ray Crystallography Unit
      School of Physics
      Universiti Sains Malaysia
      11800 USM, Penang
      MALAYSIA
;
_publ_contact_author_email     'hkfun@usm.my'
_publ_contact_author_fax     '604 6579150'
_publ_contact_author_phone     '604 6533652'
_publ_section_title
;
<i>N</i>'-[(E)-4-Bromobenzylidene]-2-(4-isobutylphenyl)propanohydrazide
;
loop_
    _publ_author_name
    _publ_author_footnote
    _publ_author_address
    'Hoong-Kun Fun'
;
Thomson Reuters ResearcherID: A-3561-2009.
;
;     X-ray Crystallography Unit
      School of Physics
      Universiti Sains Malaysia
      11800 USM, Penang
      Malaysia
;
    'Ching Kheng Quah'
;
Thomson Reuters ResearcherID: A-5525-2009.
;
;
      X-ray Crystallography Unit
      School of Physics
      Universiti Sains Malaysia
      11800 USM, Penang
      Malaysia
;
    'K. V. Sujith' ?
;
      Department of Studies in Chemistry,
      Mangalore University,
      Mangalagangotri,
      Mangalore 574 199,
      India
;
    'B. Kalluraya' ?
;
      Department of Studies in Chemistry,
      Mangalore University,
      Mangalagangotri,
      Mangalore 574 199,
      India
;
data_I
_audit_creation_method     SHELXL-97
_chemical_name_systematic
;
<i>N</i>'-[(E)-4-Bromobenzylidene]-2-(4-isobutylphenyl)propanohydrazide
;
_chemical_name_common     ?
_chemical_formula_moiety     'C20 H23 Br N2 O'
_chemical_formula_sum     'C20 H23 Br N2 O'
_chemical_formula_iupac     'C20 H23 Br N2 O'
_chemical_formula_weight     387.31
_chemical_melting_point     ?
_symmetry_cell_setting     Orthorhombic
_symmetry_space_group_name_H-M     'P 21 21 21'
_symmetry_space_group_name_Hall     'P 2ac 2ab'
loop_
    _symmetry_equiv_pos_as_xyz
    'x, y, z'
    '-x+1/2, -y, z+1/2'
    '-x, y+1/2, -z+1/2'
    'x+1/2, -y+1/2, -z'
_cell_length_a     9.14400(10)
_cell_length_b     12.01100(10)
_cell_length_c     33.5670(4)
_cell_angle_alpha     90.00
_cell_angle_beta     90.00
_cell_angle_gamma     90.00
_cell_volume     3686.62(7)
_cell_formula_units_Z     8
_cell_measurement_reflns_used     9400
_cell_measurement_theta_min     2.54
_cell_measurement_theta_max     31.65
_cell_measurement_temperature     100.00(10)
_exptl_crystal_description     Block
_exptl_crystal_colour     colourless
_exptl_crystal_size_max     0.49
_exptl_crystal_size_mid     0.376
_exptl_crystal_size_min     0.185
_exptl_crystal_density_diffrn     1.396
_exptl_crystal_density_meas     ?
_exptl_crystal_density_method     'not measured'
_exptl_crystal_F_000     1600
_exptl_absorpt_coefficient_mu     2.239
_exptl_absorpt_correction_type     multi-scan
_exptl_absorpt_process_details     '(<i>SADABS</i>; Bruker, 2005)'
_exptl_absorpt_correction_T_min     0.4067
_exptl_absorpt_correction_T_max     0.6822
_exptl_special_details
;
The crystal was placed in the cold stream of an Oxford Cyrosystems Cobra
open-flow nitrogen cryostat (Cosier & Glazer, 1986) operating at 100.0(1) K.
;
_diffrn_ambient_temperature     100.00(10)
_diffrn_radiation_type     MoK\a
_diffrn_radiation_wavelength     0.71073
_diffrn_radiation_source     'fine-focus sealed tube'
_diffrn_radiation_monochromator     graphite
_diffrn_measurement_device_type
;
Bruker SMART APEXII CCD area-detector
;
_diffrn_measurement_method     '\f and \w'
_diffrn_detector_area_resol_mean     ?
_diffrn_reflns_number     120355
_diffrn_reflns_av_R_equivalents     0.0452
_diffrn_reflns_av_sigmaI/netI     0.0588
_diffrn_reflns_theta_min     1.21
_diffrn_reflns_theta_max     38.57
_diffrn_reflns_theta_full     38.57
_diffrn_measured_fraction_theta_max     0.997
_diffrn_measured_fraction_theta_full     0.997
_diffrn_reflns_limit_h_min     -16
_diffrn_reflns_limit_h_max     16
_diffrn_reflns_limit_k_min     -21
_diffrn_reflns_limit_k_max     20
_diffrn_reflns_limit_l_min     -58
_diffrn_reflns_limit_l_max     56
_diffrn_standards_number     0
_diffrn_standards_interval_count     .
_diffrn_standards_interval_time     .
_diffrn_standards_decay_%     ?
_refine_special_details
;
Refinement of <i>F</i>^2^ against ALL reflections. The weighted <i>R</i>-factor
<i>wR</i> and goodness of fit <i>S</i> are based on <i>F</i>^2^, conventional
<i>R</i>-factors <i>R</i> are based on <i>F</i>, with <i>F</i> set to zero for
negative <i>F</i>^2^. The threshold expression of <i>F</i>^2^ >
\s(<i>F</i>^2^) is used only for calculating <i>R</i>-factors(gt) <i>etc</i>.
and is not relevant to the choice of reflections for refinement.
<i>R</i>-factors based on <i>F</i>^2^ are statistically about twice as large
as those based on <i>F</i>, and <i>R</i>- factors based on ALL data will be
even larger.
;
_reflns_number_total     20557
_reflns_number_gt     13317
_reflns_threshold_expression     I>2\s(I)
_refine_ls_structure_factor_coef     Fsqd
_refine_ls_matrix_type     full
_refine_ls_R_factor_all     0.0908
_refine_ls_R_factor_gt     0.0416
_refine_ls_wR_factor_gt     0.0874
_refine_ls_wR_factor_ref     0.1026
_refine_ls_goodness_of_fit_ref     1.039
_refine_ls_restrained_S_all     1.039
_refine_ls_number_reflns     20557
_refine_ls_number_parameters     448
_refine_ls_number_restraints     0
_refine_ls_hydrogen_treatment     mixed
_refine_ls_weighting_scheme     calc
_refine_ls_weighting_details
                 'calc w=1/[\s^2^(Fo^2^)+(0.0498P)^2^] where P=(Fo^2^+2Fc^2^)/3'
_atom_sites_solution_hydrogens     geom
_atom_sites_solution_primary     direct
_atom_sites_solution_secondary     difmap
_refine_ls_shift/su_max     0.001
_refine_ls_shift/su_mean     0.000
_refine_diff_density_max     0.715
_refine_diff_density_min     -0.615
_refine_ls_extinction_method     none
_refine_ls_extinction_coef     ?
_refine_ls_abs_structure_details     'Flack (1983), 9205 Friedel pairs'
_refine_ls_abs_structure_Flack     0.595(4)
loop_
    _atom_type_symbol
    _atom_type_description
    _atom_type_scat_dispersion_real
    _atom_type_scat_dispersion_imag
    _atom_type_scat_source
    'C' 'C' 0.0033 0.0000
                         'International Tables Vol C Tables 4.2.6.8 and 6.1.1.4'
    'H' 'H' 0.0000 0.0000
                         'International Tables Vol C Tables 4.2.6.8 and 6.1.1.4'
    'N' 'N' 0.0061 0.0000
                         'International Tables Vol C Tables 4.2.6.8 and 6.1.1.4'
    'O' 'O' 0.0106 0.0000
                         'International Tables Vol C Tables 4.2.6.8 and 6.1.1.4'
    'Br' 'Br' -0.2901 0.0000
                         'International Tables Vol C Tables 4.2.6.8 and 6.1.1.4'
_computing_data_collection     'APEX2 (Bruker, 2005)'
_computing_cell_refinement     'SAINT (Bruker, 2005)'
_computing_data_reduction     'SAINT (Bruker, 2005)'
_computing_structure_solution     'SHELXTL (Sheldrick, 2008)'
_computing_structure_refinement     'SHELXTL (Sheldrick, 2008)'
_computing_molecular_graphics     'SHELXTL (Sheldrick, 2008)'
_computing_publication_material
;
SHELXTL (Sheldrick, 2008) and PLATON (Spek, 2009)
;
loop_
    _atom_site_type_symbol
    _atom_site_label
    _atom_site_fract_x
    _atom_site_fract_y
    _atom_site_fract_z
    _atom_site_U_iso_or_equiv
    _atom_site_adp_type
    _atom_site_calc_flag
    _atom_site_refinement_flags
    _atom_site_occupancy
    _atom_site_disorder_assembly
    _atom_site_disorder_group
    Br Br1A 0.849271(19) 0.479672(14) 0.078235(6) 0.02563(4) Uani d . 1 . .
    O O1A 0.88325(12) 1.00346(11) 0.27706(3) 0.0213(2) Uani d . 1 . .
    N N1A 0.73139(15) 0.87330(12) 0.22421(4) 0.0173(3) Uani d . 1 . .
    N N2A 0.66653(15) 0.94990(12) 0.24939(4) 0.0164(3) Uani d . 1 . .
    C C1A 0.81210(19) 0.67440(14) 0.17959(5) 0.0184(3) Uani d . 1 . .
    H H1AA 0.8601 0.6813 0.2039 0.022 Uiso calc R 1 . .
    C C2A 0.85669(18) 0.59430(13) 0.15259(5) 0.0187(3) Uani d . 1 . .
    H H2AA 0.9328 0.5460 0.1589 0.022 Uiso calc R 1 . .
    C C3A 0.78674(19) 0.58675(14) 0.11603(5) 0.0189(3) Uani d . 1 . .
    C C4A 0.6703(2) 0.65496(14) 0.10623(5) 0.0211(3) Uani d . 1 . .
    H H4AA 0.6243 0.6487 0.0816 0.025 Uiso calc R 1 . .
    C C5A 0.62366(19) 0.73315(14) 0.13401(5) 0.0192(3) Uani d . 1 . .
    H H5AA 0.5437 0.7781 0.1281 0.023 Uiso calc R 1 . .
    C C6A 0.6946(2) 0.74535(13) 0.17050(5) 0.0165(3) Uani d . 1 . .
    C C7A 0.64467(19) 0.83222(13) 0.19787(5) 0.0176(3) Uani d . 1 . .
    H H7AA 0.5490 0.8581 0.1962 0.021 Uiso calc R 1 . .
    C C8A 0.74894(16) 1.00775(15) 0.27548(5) 0.0170(3) Uani d . 1 . .
    C C9A 0.65950(18) 1.07453(13) 0.30584(5) 0.0172(3) Uani d . 1 . .
    H H9AA 0.5624 1.0888 0.2946 0.021 Uiso calc R 1 . .
    C C10A 0.64245(16) 0.99942(13) 0.34220(4) 0.0155(3) Uani d . 1 . .
    C C11A 0.51587(18) 0.93583(14) 0.34705(5) 0.0185(3) Uani d . 1 . .
    H H11A 0.4397 0.9428 0.3289 0.022 Uiso calc R 1 . .
    C C12A 0.50265(19) 0.86228(13) 0.37874(5) 0.0182(3) Uani d . 1 . .
    H H12A 0.4167 0.8217 0.3817 0.022 Uiso calc R 1 . .
    C C13A 0.61539(18) 0.84797(13) 0.40622(4) 0.0172(3) Uani d . 1 . .
    C C14A 0.74046(17) 0.91272(14) 0.40148(5) 0.0204(3) Uani d . 1 . .
    H H14A 0.8167 0.9056 0.4196 0.025 Uiso calc R 1 . .
    C C15A 0.75390(17) 0.98781(15) 0.37016(5) 0.0200(3) Uani d . 1 . .
    H H15A 0.8382 1.0307 0.3679 0.024 Uiso calc R 1 . .
    C C16A 0.60190(19) 0.76581(13) 0.43996(5) 0.0194(3) Uani d . 1 . .
    H H16A 0.6991 0.7508 0.4502 0.023 Uiso calc R 1 . .
    H H16B 0.5640 0.6965 0.4293 0.023 Uiso calc R 1 . .
    C C17A 0.50438(19) 0.80147(14) 0.47485(5) 0.0219(3) Uani d . 1 . .
    H H17A 0.4035 0.8064 0.4652 0.026 Uiso calc R 1 . .
    C C18A 0.5468(3) 0.91335(16) 0.49144(6) 0.0442(6) Uani d . 1 . .
    H H18A 0.5341 0.9693 0.4713 0.066 Uiso calc R 1 . .
    H H18B 0.6473 0.9116 0.4997 0.066 Uiso calc R 1 . .
    H H18C 0.4859 0.9305 0.5139 0.066 Uiso calc R 1 . .
    C C19A 0.5104(2) 0.71186(15) 0.50728(5) 0.0274(4) Uani d . 1 . .
    H H19A 0.4477 0.7328 0.5290 0.041 Uiso calc R 1 . .
    H H19B 0.6090 0.7046 0.5168 0.041 Uiso calc R 1 . .
    H H19C 0.4784 0.6420 0.4964 0.041 Uiso calc R 1 . .
    C C20A 0.73368(19) 1.18646(15) 0.31432(6) 0.0229(4) Uani d . 1 . .
    H H20A 0.6876 1.2212 0.3368 0.034 Uiso calc R 1 . .
    H H20B 0.7246 1.2339 0.2914 0.034 Uiso calc R 1 . .
    H H20C 0.8353 1.1744 0.3200 0.034 Uiso calc R 1 . .
    Br Br1B 0.63994(2) -0.015149(14) 0.077318(5) 0.02449(4) Uani d . 1 . .
    O O1B 0.61864(12) 0.49983(11) 0.27805(3) 0.0206(2) Uani d . 1 . .
    N N1B 0.77028(15) 0.36554(11) 0.22662(4) 0.0161(3) Uani d . 1 . .
    N N2B 0.83490(16) 0.44565(12) 0.25061(4) 0.0165(3) Uani d . 1 . .
    C C1B 0.68109(19) 0.17270(13) 0.18046(5) 0.0175(3) Uani d . 1 . .
    H H1BA 0.6314 0.1809 0.2045 0.021 Uiso calc R 1 . .
    C C2B 0.63144(18) 0.09615(13) 0.15256(5) 0.0183(3) Uani d . 1 . .
    H H2BA 0.5492 0.0529 0.1577 0.022 Uiso calc R 1 . .
    C C3B 0.7075(2) 0.08541(13) 0.11670(5) 0.0190(3) Uani d . 1 . .
    C C4B 0.83235(19) 0.14694(13) 0.10867(5) 0.0190(3) Uani d . 1 . .
    H H4BA 0.8824 0.1379 0.0848 0.023 Uiso calc R 1 . .
    C C5B 0.88101(19) 0.22226(13) 0.13705(5) 0.0180(3) Uani d . 1 . .
    H H5BA 0.9654 0.2633 0.1323 0.022 Uiso calc R 1 . .
    C C6B 0.8045(2) 0.23731(13) 0.17286(5) 0.0164(3) Uani d . 1 . .
    C C7B 0.85619(19) 0.32373(13) 0.20041(5) 0.0175(3) Uani d . 1 . .
    H H7BA 0.9524 0.3484 0.1988 0.021 Uiso calc R 1 . .
    C C8B 0.75320(16) 0.50621(14) 0.27594(4) 0.0153(3) Uani d . 1 . .
    C C9B 0.84083(18) 0.58372(12) 0.30309(4) 0.0144(3) Uani d . 1 . .
    H H9BA 0.9371 0.5957 0.2910 0.017 Uiso calc R 1 . .
    C C10B 0.86268(16) 0.52286(12) 0.34255(4) 0.0146(3) Uani d . 1 . .
    C C11B 0.96862(18) 0.43906(13) 0.34546(5) 0.0165(3) Uani d . 1 . .
    H H11B 1.0261 0.4219 0.3234 0.020 Uiso calc R 1 . .
    C C12B 0.98872(19) 0.38154(13) 0.38080(5) 0.0188(3) Uani d . 1 . .
    H H12B 1.0601 0.3265 0.3821 0.023 Uiso calc R 1 . .
    C C13B 0.90454(18) 0.40422(13) 0.41439(5) 0.0182(3) Uani d . 1 . .
    C C14B 0.80027(18) 0.48834(14) 0.41132(5) 0.0205(3) Uani d . 1 . .
    H H14B 0.7433 0.5056 0.4334 0.025 Uiso calc R 1 . .
    C C15B 0.77918(18) 0.54699(13) 0.37620(5) 0.0182(3) Uani d . 1 . .
    H H15B 0.7088 0.6028 0.3751 0.022 Uiso calc R 1 . .
    C C16B 0.9216(2) 0.33528(14) 0.45152(5) 0.0215(3) Uani d . 1 . .
    H H16C 0.8740 0.3733 0.4735 0.026 Uiso calc R 1 . .
    H H16D 1.0248 0.3293 0.4579 0.026 Uiso calc R 1 . .
    C C17B 0.85697(19) 0.21766(13) 0.44763(5) 0.0195(3) Uani d . 1 . .
    H H17B 0.9058 0.1806 0.4253 0.023 Uiso calc R 1 . .
    C C18B 0.8867(2) 0.14987(15) 0.48509(5) 0.0313(4) Uani d . 1 . .
    H H18D 0.8488 0.0759 0.4817 0.047 Uiso calc R 1 . .
    H H18E 0.8399 0.1847 0.5075 0.047 Uiso calc R 1 . .
    H H18F 0.9902 0.1463 0.4897 0.047 Uiso calc R 1 . .
    C C19B 0.6939(2) 0.22087(16) 0.43873(6) 0.0285(4) Uani d . 1 . .
    H H19D 0.6584 0.1464 0.4350 0.043 Uiso calc R 1 . .
    H H19E 0.6771 0.2634 0.4149 0.043 Uiso calc R 1 . .
    H H19F 0.6432 0.2549 0.4606 0.043 Uiso calc R 1 . .
    C C20B 0.76379(18) 0.69647(14) 0.30640(5) 0.0190(3) Uani d . 1 . .
    H H20D 0.8130 0.7416 0.3258 0.029 Uiso calc R 1 . .
    H H20E 0.6641 0.6853 0.3144 0.029 Uiso calc R 1 . .
    H H20F 0.7659 0.7332 0.2810 0.029 Uiso calc R 1 . .
    H H1NA 0.568(2) 0.9602(19) 0.2475(6) 0.034(6) Uiso d . 1 . .
    H H1NB 0.918(2) 0.4564(18) 0.2501(6) 0.022(6) Uiso d . 1 . .
loop_
    _atom_site_aniso_label
    _atom_site_aniso_U_11
    _atom_site_aniso_U_22
    _atom_site_aniso_U_33
    _atom_site_aniso_U_12
    _atom_site_aniso_U_13
    _atom_site_aniso_U_23
    Br1A 0.02409(8) 0.02207(8) 0.03074(9) 0.00076(7) 0.00373(8) -0.00849(8)
    O1A 0.0144(5) 0.0287(6) 0.0207(5) 0.0038(5) 0.0014(5) -0.0010(5)
    N1A 0.0173(7) 0.0183(6) 0.0162(7) 0.0044(6) 0.0033(5) 0.0026(5)
    N2A 0.0131(6) 0.0205(6) 0.0155(6) 0.0042(6) 0.0016(5) -0.0004(5)
    C1A 0.0171(8) 0.0192(7) 0.0188(8) 0.0012(7) -0.0003(7) 0.0027(6)
    C2A 0.0161(8) 0.0172(7) 0.0228(8) 0.0033(7) 0.0031(7) 0.0018(6)
    C3A 0.0178(8) 0.0179(7) 0.0209(8) -0.0027(7) 0.0042(7) -0.0021(6)
    C4A 0.0196(8) 0.0222(8) 0.0216(8) 0.0005(7) -0.0010(7) -0.0018(6)
    C5A 0.0159(8) 0.0193(7) 0.0225(8) 0.0028(7) -0.0008(7) 0.0008(6)
    C6A 0.0152(9) 0.0174(7) 0.0169(8) 0.0003(6) 0.0018(6) 0.0015(6)
    C7A 0.0162(8) 0.0176(7) 0.0190(7) 0.0044(7) 0.0014(7) 0.0004(6)
    C8A 0.0170(7) 0.0194(8) 0.0146(7) 0.0024(7) 0.0025(6) 0.0047(6)
    C9A 0.0137(7) 0.0185(7) 0.0194(7) 0.0033(7) 0.0019(6) 0.0010(6)
    C10A 0.0143(7) 0.0179(6) 0.0144(6) 0.0015(6) 0.0024(5) -0.0011(5)
    C11A 0.0153(7) 0.0213(8) 0.0188(8) -0.0011(6) -0.0001(6) -0.0003(6)
    C12A 0.0180(8) 0.0182(7) 0.0185(8) -0.0042(6) 0.0003(6) -0.0019(6)
    C13A 0.0183(7) 0.0173(6) 0.0160(7) -0.0005(6) 0.0027(6) -0.0021(5)
    C14A 0.0160(7) 0.0293(8) 0.0160(7) -0.0025(7) -0.0004(6) 0.0036(6)
    C15A 0.0133(7) 0.0284(8) 0.0184(7) -0.0060(7) -0.0002(5) 0.0019(6)
    C16A 0.0206(8) 0.0173(7) 0.0203(7) 0.0020(6) 0.0031(6) 0.0025(6)
    C17A 0.0228(8) 0.0232(8) 0.0197(8) 0.0028(7) 0.0051(6) 0.0041(6)
    C18A 0.0875(18) 0.0250(9) 0.0202(9) 0.0014(11) 0.0156(11) -0.0014(7)
    C19A 0.0312(10) 0.0280(9) 0.0231(8) -0.0014(8) 0.0046(7) 0.0094(7)
    C20A 0.0222(9) 0.0197(8) 0.0269(9) 0.0020(7) 0.0041(7) 0.0033(7)
    Br1B 0.03377(10) 0.01815(7) 0.02155(8) 0.00059(7) -0.00595(8) -0.00540(7)
    O1B 0.0119(5) 0.0290(6) 0.0210(5) -0.0029(5) 0.0010(4) -0.0038(5)
    N1B 0.0165(6) 0.0165(6) 0.0153(6) -0.0018(6) -0.0010(5) -0.0015(5)
    N2B 0.0129(7) 0.0206(7) 0.0160(6) -0.0039(6) 0.0007(5) -0.0023(5)
    C1B 0.0196(9) 0.0174(7) 0.0154(7) 0.0001(7) 0.0008(7) 0.0005(6)
    C2B 0.0186(8) 0.0163(6) 0.0200(7) 0.0002(7) -0.0004(7) 0.0016(6)
    C3B 0.0249(8) 0.0126(6) 0.0194(8) 0.0011(7) -0.0037(7) -0.0018(6)
    C4B 0.0222(8) 0.0185(7) 0.0161(7) 0.0041(7) -0.0001(7) -0.0011(6)
    C5B 0.0189(8) 0.0185(7) 0.0167(7) 0.0014(7) 0.0005(6) 0.0007(6)
    C6B 0.0171(9) 0.0157(7) 0.0166(8) 0.0021(6) -0.0024(6) -0.0007(6)
    C7B 0.0171(8) 0.0192(7) 0.0163(7) 0.0002(7) -0.0012(6) -0.0005(6)
    C8B 0.0167(7) 0.0160(7) 0.0132(7) -0.0022(6) 0.0009(5) 0.0009(6)
    C9B 0.0145(7) 0.0150(6) 0.0135(6) -0.0022(6) 0.0000(6) 0.0007(5)
    C10B 0.0143(7) 0.0139(6) 0.0157(6) -0.0014(6) -0.0014(5) -0.0005(5)
    C11B 0.0162(7) 0.0173(7) 0.0160(7) 0.0007(6) 0.0015(6) -0.0022(6)
    C12B 0.0172(8) 0.0146(6) 0.0245(8) 0.0023(6) -0.0027(6) -0.0005(6)
    C13B 0.0213(7) 0.0173(6) 0.0160(7) -0.0021(6) -0.0030(6) 0.0005(5)
    C14B 0.0255(8) 0.0221(7) 0.0139(6) 0.0036(7) 0.0012(6) 0.0000(6)
    C15B 0.0180(7) 0.0184(7) 0.0182(7) 0.0038(6) 0.0007(6) -0.0006(6)
    C16B 0.0285(9) 0.0212(7) 0.0148(7) -0.0026(7) -0.0066(6) 0.0023(6)
    C17B 0.0236(8) 0.0190(7) 0.0159(7) 0.0002(7) -0.0014(6) 0.0021(5)
    C18B 0.0449(12) 0.0244(8) 0.0246(9) -0.0040(8) -0.0040(8) 0.0067(7)
    C19B 0.0244(9) 0.0293(9) 0.0318(9) -0.0033(7) 0.0007(8) 0.0004(8)
    C20B 0.0224(8) 0.0166(7) 0.0180(7) 0.0015(6) -0.0013(6) 0.0018(6)
_geom_special_details
;
 All esds (except the esd in the dihedral angle between two l.s. planes)
 are estimated using the full covariance matrix.  The cell esds are taken
 into account individually in the estimation of esds in distances, angles
 and torsion angles; correlations between esds in cell parameters are only
 used when they are defined by crystal symmetry.  An approximate (isotropic)
 treatment of cell esds is used for estimating esds involving l.s. planes.
;
loop_
    _geom_bond_atom_site_label_1
    _geom_bond_atom_site_label_2
    _geom_bond_site_symmetry_2
    _geom_bond_distance
    _geom_bond_publ_flag
    Br1A C3A . 1.8948(17) ?
    O1A C8A . 1.2304(19) ?
    N1A C7A . 1.286(2) ?
    N1A N2A . 1.3830(18) ?
    N2A C8A . 1.348(2) ?
    N2A H1NA . 0.91(2) ?
    C1A C2A . 1.383(2) ?
    C1A C6A . 1.405(3) ?
    C1A H1AA . 0.93 ?
    C2A C3A . 1.387(2) ?
    C2A H2AA . 0.93 ?
    C3A C4A . 1.383(2) ?
    C4A C5A . 1.390(2) ?
    C4A H4AA . 0.93 ?
    C5A C6A . 1.394(2) ?
    C5A H5AA . 0.93 ?
    C6A C7A . 1.463(2) ?
    C7A H7AA . 0.93 ?
    C8A C9A . 1.533(2) ?
    C9A C10A . 1.526(2) ?
    C9A C20A . 1.532(2) ?
    C9A H9AA . 0.98 ?
    C10A C15A . 1.393(2) ?
    C10A C11A . 1.396(2) ?
    C11A C12A . 1.388(2) ?
    C11A H11A . 0.93 ?
    C12A C13A . 1.394(2) ?
    C12A H12A . 0.93 ?
    C13A C14A . 1.392(2) ?
    C13A C16A . 1.507(2) ?
    C14A C15A . 1.390(2) ?
    C14A H14A . 0.93 ?
    C15A H15A . 0.93 ?
    C16A C17A . 1.533(2) ?
    C16A H16A . 0.97 ?
    C16A H16B . 0.97 ?
    C17A C18A . 1.505(3) ?
    C17A C19A . 1.532(2) ?
    C17A H17A . 0.98 ?
    C18A H18A . 0.96 ?
    C18A H18B . 0.96 ?
    C18A H18C . 0.96 ?
    C19A H19A . 0.96 ?
    C19A H19B . 0.96 ?
    C19A H19C . 0.96 ?
    C20A H20A . 0.96 ?
    C20A H20B . 0.96 ?
    C20A H20C . 0.96 ?
    Br1B C3B . 1.8944(16) ?
    O1B C8B . 1.2349(18) ?
    N1B C7B . 1.282(2) ?
    N1B N2B . 1.3868(18) ?
    N2B C8B . 1.345(2) ?
    N2B H1NB . 0.770(19) ?
    C1B C2B . 1.389(2) ?
    C1B C6B . 1.393(3) ?
    C1B H1BA . 0.93 ?
    C2B C3B . 1.396(2) ?
    C2B H2BA . 0.93 ?
    C3B C4B . 1.386(2) ?
    C4B C5B . 1.387(2) ?
    C4B H4BA . 0.93 ?
    C5B C6B . 1.403(2) ?
    C5B H5BA . 0.93 ?
    C6B C7B . 1.468(2) ?
    C7B H7BA . 0.93 ?
    C8B C9B . 1.530(2) ?
    C9B C10B . 1.526(2) ?
    C9B C20B . 1.531(2) ?
    C9B H9BA . 0.98 ?
    C10B C15B . 1.394(2) ?
    C10B C11B . 1.400(2) ?
    C11B C12B . 1.385(2) ?
    C11B H11B . 0.93 ?
    C12B C13B . 1.392(2) ?
    C12B H12B . 0.93 ?
    C13B C14B . 1.393(2) ?
    C13B C16B . 1.505(2) ?
    C14B C15B . 1.387(2) ?
    C14B H14B . 0.93 ?
    C15B H15B . 0.93 ?
    C16B C17B . 1.537(2) ?
    C16B H16C . 0.97 ?
    C16B H16D . 0.97 ?
    C17B C19B . 1.522(3) ?
    C17B C18B . 1.523(2) ?
    C17B H17B . 0.98 ?
    C18B H18D . 0.96 ?
    C18B H18E . 0.96 ?
    C18B H18F . 0.96 ?
    C19B H19D . 0.96 ?
    C19B H19E . 0.96 ?
    C19B H19F . 0.96 ?
    C20B H20D . 0.96 ?
    C20B H20E . 0.96 ?
    C20B H20F . 0.96 ?
loop_
    _geom_angle_atom_site_label_1
    _geom_angle_atom_site_label_2
    _geom_angle_atom_site_label_3
    _geom_angle_site_symmetry_1
    _geom_angle_site_symmetry_3
    _geom_angle
    _geom_angle_publ_flag
    C7A N1A N2A . . 114.27(13) ?
    C8A N2A N1A . . 120.01(13) ?
    C8A N2A H1NA . . 121.9(14) ?
    N1A N2A H1NA . . 118.1(14) ?
    C2A C1A C6A . . 120.33(16) ?
    C2A C1A H1AA . . 119.8 ?
    C6A C1A H1AA . . 119.8 ?
    C1A C2A C3A . . 119.30(15) ?
    C1A C2A H2AA . . 120.3 ?
    C3A C2A H2AA . . 120.3 ?
    C4A C3A C2A . . 121.77(15) ?
    C4A C3A Br1A . . 118.38(13) ?
    C2A C3A Br1A . . 119.85(13) ?
    C3A C4A C5A . . 118.49(16) ?
    C3A C4A H4AA . . 120.8 ?
    C5A C4A H4AA . . 120.8 ?
    C4A C5A C6A . . 121.17(16) ?
    C4A C5A H5AA . . 119.4 ?
    C6A C5A H5AA . . 119.4 ?
    C5A C6A C1A . . 118.87(15) ?
    C5A C6A C7A . . 118.81(16) ?
    C1A C6A C7A . . 122.32(15) ?
    N1A C7A C6A . . 120.87(16) ?
    N1A C7A H7AA . . 119.6 ?
    C6A C7A H7AA . . 119.6 ?
    O1A C8A N2A . . 124.37(16) ?
    O1A C8A C9A . . 121.71(15) ?
    N2A C8A C9A . . 113.78(13) ?
    C10A C9A C20A . . 114.55(13) ?
    C10A C9A C8A . . 106.07(12) ?
    C20A C9A C8A . . 110.26(14) ?
    C10A C9A H9AA . . 108.6 ?
    C20A C9A H9AA . . 108.6 ?
    C8A C9A H9AA . . 108.6 ?
    C15A C10A C11A . . 118.25(14) ?
    C15A C10A C9A . . 121.57(14) ?
    C11A C10A C9A . . 120.10(14) ?
    C12A C11A C10A . . 120.65(15) ?
    C12A C11A H11A . . 119.7 ?
    C10A C11A H11A . . 119.7 ?
    C11A C12A C13A . . 121.41(15) ?
    C11A C12A H12A . . 119.3 ?
    C13A C12A H12A . . 119.3 ?
    C14A C13A C12A . . 117.58(14) ?
    C14A C13A C16A . . 121.26(15) ?
    C12A C13A C16A . . 121.16(15) ?
    C15A C14A C13A . . 121.43(15) ?
    C15A C14A H14A . . 119.3 ?
    C13A C14A H14A . . 119.3 ?
    C14A C15A C10A . . 120.65(15) ?
    C14A C15A H15A . . 119.7 ?
    C10A C15A H15A . . 119.7 ?
    C13A C16A C17A . . 116.02(13) ?
    C13A C16A H16A . . 108.3 ?
    C17A C16A H16A . . 108.3 ?
    C13A C16A H16B . . 108.3 ?
    C17A C16A H16B . . 108.3 ?
    H16A C16A H16B . . 107.4 ?
    C18A C17A C19A . . 110.80(15) ?
    C18A C17A C16A . . 112.47(16) ?
    C19A C17A C16A . . 109.00(14) ?
    C18A C17A H17A . . 108.1 ?
    C19A C17A H17A . . 108.1 ?
    C16A C17A H17A . . 108.1 ?
    C17A C18A H18A . . 109.5 ?
    C17A C18A H18B . . 109.5 ?
    H18A C18A H18B . . 109.5 ?
    C17A C18A H18C . . 109.5 ?
    H18A C18A H18C . . 109.5 ?
    H18B C18A H18C . . 109.5 ?
    C17A C19A H19A . . 109.5 ?
    C17A C19A H19B . . 109.5 ?
    H19A C19A H19B . . 109.5 ?
    C17A C19A H19C . . 109.5 ?
    H19A C19A H19C . . 109.5 ?
    H19B C19A H19C . . 109.5 ?
    C9A C20A H20A . . 109.5 ?
    C9A C20A H20B . . 109.5 ?
    H20A C20A H20B . . 109.5 ?
    C9A C20A H20C . . 109.5 ?
    H20A C20A H20C . . 109.5 ?
    H20B C20A H20C . . 109.5 ?
    C7B N1B N2B . . 114.15(13) ?
    C8B N2B N1B . . 120.36(13) ?
    C8B N2B H1NB . . 118.0(16) ?
    N1B N2B H1NB . . 121.7(16) ?
    C2B C1B C6B . . 120.66(15) ?
    C2B C1B H1BA . . 119.7 ?
    C6B C1B H1BA . . 119.7 ?
    C1B C2B C3B . . 118.66(16) ?
    C1B C2B H2BA . . 120.7 ?
    C3B C2B H2BA . . 120.7 ?
    C4B C3B C2B . . 121.92(15) ?
    C4B C3B Br1B . . 118.22(12) ?
    C2B C3B Br1B . . 119.86(13) ?
    C3B C4B C5B . . 118.57(15) ?
    C3B C4B H4BA . . 120.7 ?
    C5B C4B H4BA . . 120.7 ?
    C4B C5B C6B . . 120.84(16) ?
    C4B C5B H5BA . . 119.6 ?
    C6B C5B H5BA . . 119.6 ?
    C1B C6B C5B . . 119.29(15) ?
    C1B C6B C7B . . 122.62(15) ?
    C5B C6B C7B . . 118.06(16) ?
    N1B C7B C6B . . 120.80(16) ?
    N1B C7B H7BA . . 119.6 ?
    C6B C7B H7BA . . 119.6 ?
    O1B C8B N2B . . 123.79(15) ?
    O1B C8B C9B . . 121.70(15) ?
    N2B C8B C9B . . 114.50(13) ?
    C10B C9B C8B . . 107.11(12) ?
    C10B C9B C20B . . 114.91(13) ?
    C8B C9B C20B . . 109.92(13) ?
    C10B C9B H9BA . . 108.2 ?
    C8B C9B H9BA . . 108.2 ?
    C20B C9B H9BA . . 108.2 ?
    C15B C10B C11B . . 118.15(14) ?
    C15B C10B C9B . . 122.14(13) ?
    C11B C10B C9B . . 119.70(13) ?
    C12B C11B C10B . . 120.68(15) ?
    C12B C11B H11B . . 119.7 ?
    C10B C11B H11B . . 119.7 ?
    C11B C12B C13B . . 121.51(15) ?
    C11B C12B H12B . . 119.2 ?
    C13B C12B H12B . . 119.2 ?
    C12B C13B C14B . . 117.42(14) ?
    C12B C13B C16B . . 120.39(15) ?
    C14B C13B C16B . . 122.10(15) ?
    C15B C14B C13B . . 121.77(15) ?
    C15B C14B H14B . . 119.1 ?
    C13B C14B H14B . . 119.1 ?
    C14B C15B C10B . . 120.47(15) ?
    C14B C15B H15B . . 119.8 ?
    C10B C15B H15B . . 119.8 ?
    C13B C16B C17B . . 113.29(13) ?
    C13B C16B H16C . . 108.9 ?
    C17B C16B H16C . . 108.9 ?
    C13B C16B H16D . . 108.9 ?
    C17B C16B H16D . . 108.9 ?
    H16C C16B H16D . . 107.7 ?
    C19B C17B C18B . . 110.54(15) ?
    C19B C17B C16B . . 111.74(15) ?
    C18B C17B C16B . . 110.65(13) ?
    C19B C17B H17B . . 107.9 ?
    C18B C17B H17B . . 107.9 ?
    C16B C17B H17B . . 107.9 ?
    C17B C18B H18D . . 109.5 ?
    C17B C18B H18E . . 109.5 ?
    H18D C18B H18E . . 109.5 ?
    C17B C18B H18F . . 109.5 ?
    H18D C18B H18F . . 109.5 ?
    H18E C18B H18F . . 109.5 ?
    C17B C19B H19D . . 109.5 ?
    C17B C19B H19E . . 109.5 ?
    H19D C19B H19E . . 109.5 ?
    C17B C19B H19F . . 109.5 ?
    H19D C19B H19F . . 109.5 ?
    H19E C19B H19F . . 109.5 ?
    C9B C20B H20D . . 109.5 ?
    C9B C20B H20E . . 109.5 ?
    H20D C20B H20E . . 109.5 ?
    C9B C20B H20F . . 109.5 ?
    H20D C20B H20F . . 109.5 ?
    H20E C20B H20F . . 109.5 ?
loop_
    _geom_torsion_atom_site_label_1
    _geom_torsion_atom_site_label_2
    _geom_torsion_atom_site_label_3
    _geom_torsion_atom_site_label_4
    _geom_torsion_site_symmetry_1
    _geom_torsion_site_symmetry_2
    _geom_torsion_site_symmetry_3
    _geom_torsion_site_symmetry_4
    _geom_torsion
    _geom_torsion_publ_flag
    C7A N1A N2A C8A . . . . -172.90(15) ?
    C6A C1A C2A C3A . . . . 1.7(3) ?
    C1A C2A C3A C4A . . . . -2.0(3) ?
    C1A C2A C3A Br1A . . . . 178.62(12) ?
    C2A C3A C4A C5A . . . . 0.3(3) ?
    Br1A C3A C4A C5A . . . . 179.62(13) ?
    C3A C4A C5A C6A . . . . 1.8(3) ?
    C4A C5A C6A C1A . . . . -2.1(3) ?
    C4A C5A C6A C7A . . . . 177.39(16) ?
    C2A C1A C6A C5A . . . . 0.3(3) ?
    C2A C1A C6A C7A . . . . -179.19(15) ?
    N2A N1A C7A C6A . . . . -176.44(13) ?
    C5A C6A C7A N1A . . . . -155.46(16) ?
    C1A C6A C7A N1A . . . . 24.0(2) ?
    N1A N2A C8A O1A . . . . 5.2(3) ?
    N1A N2A C8A C9A . . . . -170.40(13) ?
    O1A C8A C9A C10A . . . . -82.77(19) ?
    N2A C8A C9A C10A . . . . 93.00(16) ?
    O1A C8A C9A C20A . . . . 41.8(2) ?
    N2A C8A C9A C20A . . . . -142.45(15) ?
    C8A C9A C10A C11A . . . . -96.54(17) y
    C8A C9A C10A C15A . . . . 80.18(18) y
    C20A C9A C10A C11A . . . . 141.61(15) y
    C20A C9A C10A C15A . . . . -41.7(2) y
    C15A C10A C11A C12A . . . . -0.6(2) ?
    C9A C10A C11A C12A . . . . 176.19(15) ?
    C10A C11A C12A C13A . . . . -1.1(2) ?
    C11A C12A C13A C14A . . . . 1.9(2) ?
    C11A C12A C13A C16A . . . . -178.41(14) ?
    C12A C13A C14A C15A . . . . -1.0(2) ?
    C16A C13A C14A C15A . . . . 179.36(15) ?
    C13A C14A C15A C10A . . . . -0.8(3) ?
    C11A C10A C15A C14A . . . . 1.6(2) ?
    C9A C10A C15A C14A . . . . -175.20(15) ?
    C14A C13A C16A C17A . . . . 103.66(19) ?
    C12A C13A C16A C17A . . . . -76.0(2) ?
    C13A C16A C17A C18A . . . . -53.4(2) ?
    C13A C16A C17A C19A . . . . -176.68(15) ?
    C7B N1B N2B C8B . . . . 171.64(15) ?
    C6B C1B C2B C3B . . . . -0.1(2) ?
    C1B C2B C3B C4B . . . . 1.5(2) ?
    C1B C2B C3B Br1B . . . . -178.25(12) ?
    C2B C3B C4B C5B . . . . -0.9(2) ?
    Br1B C3B C4B C5B . . . . 178.82(12) ?
    C3B C4B C5B C6B . . . . -1.0(2) ?
    C2B C1B C6B C5B . . . . -1.7(2) ?
    C2B C1B C6B C7B . . . . 176.39(15) ?
    C4B C5B C6B C1B . . . . 2.3(2) ?
    C4B C5B C6B C7B . . . . -175.90(14) ?
    N2B N1B C7B C6B . . . . 179.61(13) ?
    C1B C6B C7B N1B . . . . -20.0(2) ?
    C5B C6B C7B N1B . . . . 158.13(15) ?
    N1B N2B C8B O1B . . . . -4.2(3) ?
    N1B N2B C8B C9B . . . . 174.74(13) ?
    O1B C8B C9B C10B . . . . 82.66(19) ?
    N2B C8B C9B C10B . . . . -96.26(16) ?
    O1B C8B C9B C20B . . . . -42.8(2) ?
    N2B C8B C9B C20B . . . . 138.28(14) ?
    C8B C9B C10B C11B . . . . 77.53(17) y
    C8B C9B C10B C15B . . . . -101.83(16) y
    C20B C9B C10B C11B . . . . -160.06(14) y
    C20B C9B C10B C15B . . . . 20.6(2) y
    C15B C10B C11B C12B . . . . 0.4(2) ?
    C9B C10B C11B C12B . . . . -178.97(15) ?
    C10B C11B C12B C13B . . . . 0.4(2) ?
    C11B C12B C13B C14B . . . . -0.9(2) ?
    C11B C12B C13B C16B . . . . 175.84(15) ?
    C12B C13B C14B C15B . . . . 0.6(2) ?
    C16B C13B C14B C15B . . . . -176.03(15) ?
    C13B C14B C15B C10B . . . . 0.1(3) ?
    C11B C10B C15B C14B . . . . -0.7(2) ?
    C9B C10B C15B C14B . . . . 178.71(15) ?
    C12B C13B C16B C17B . . . . -72.7(2) ?
    C14B C13B C16B C17B . . . . 103.90(18) ?
    C13B C16B C17B C19B . . . . -60.1(2) ?
    C13B C16B C17B C18B . . . . 176.24(16) ?
loop_
    _geom_hbond_atom_site_label_D
    _geom_hbond_atom_site_label_H
    _geom_hbond_atom_site_label_A
    _geom_hbond_site_symmetry_A
    _geom_hbond_distance_DH
    _geom_hbond_distance_HA
    _geom_hbond_distance_DA
    _geom_hbond_angle_DHA
    _geom_hbond_publ_flag
    N2A H1NA O1B 3_655 0.91(2) 1.97(2) 2.830(2) 157(2) yes
    N2B H1NB O1A 3_745 0.77(2) 2.11(2) 2.826(2) 155(2) yes
    C7A H7AA O1B 3_655 0.93 2.45 3.241(2) 143 yes
    C7B H7BA O1A 3_745 0.93 2.53 3.307(3) 141 yes
    C20B H20F N1A . 0.96 2.56 3.494(2) 164 yes
    C12A H12A Cg2 3_655 0.93 2.66 3.482(2) 148 yes
    C12B H12B Cg1 3_745 0.93 2.79 3.680(2) 160 yes
