# Supplementary material for: N′-[(E)-4-Bromo­benzyl­idene]-2-(4-isobutyl­phen­yl)propanohydrazide
Source: Acta Crystallogr Sect E Struct Rep Online. 2009 May 7;65(Pt 6):o1184–5. doi: 10.1107/S1600536809015542 (PMC2969560; doi:10.1107/S1600536809015542)
Supplement: Supplementary file 2 [file e-65-o1184-Isup2.hkl]

# 
# h,k,l, Fc-squared, Fo-squared, sigma(Fo-squared) and status flag 
# 
data_I
_shelx_title ' hz10_0m in P2(1)2(1)2(1) (100K)' 
_shelx_refln_list_code          4 
_shelx_F_calc_maximum      339.63 
_exptl_crystal_F_000      1600.00 
_reflns_d_resolution_high  0.5700 
 
loop_ 
 _symmetry_equiv_pos_as_xyz 
 'x, y, z' 
 '-x+1/2, -y, z+1/2' 
 '-x, y+1/2, -z+1/2' 
 'x+1/2, -y+1/2, -z' 
 
_cell_length_a     9.1440 
_cell_length_b    12.0110 
_cell_length_c    33.5670 
_cell_angle_alpha  90.000 
_cell_angle_beta   90.000 
_cell_angle_gamma  90.000 
 
_shelx_F_squared_multiplier     1.000 
 
loop_ 
 _refln_index_h 
 _refln_index_k 
 _refln_index_l 
 _refln_F_squared_calc 
 _refln_F_squared_meas 
 _refln_F_squared_sigma 
 _refln_observed_status 
   2   0   0    69579.19    71544.70    682.31 o 
   4   0   0    41506.80    43226.39    417.78 o 
   6   0   0    21413.40    22706.22    214.42 o 
   8   0   0    14065.24    13331.49    125.22 o 
  10   0   0     4934.99     4828.43     92.91 o 
  12   0   0      124.76       98.54     61.94 o 
  14   0   0      412.00      442.34    113.92 o 
   1   1   0      283.21      284.77      4.44 o 
   2   1   0    32565.65    33204.02    211.50 o 
   3   1   0      308.72      271.38      7.04 o 
   4   1   0      626.06      659.52      9.26 o 
   5   1   0       28.75       24.21      4.76 o 
   6   1   0     1834.28     1834.24     18.64 o 
   7   1   0     1645.92     1638.80     17.17 o 
   8   1   0      284.89      313.74     11.55 o 
   9   1   0      341.41      289.80     18.77 o 
  10   1   0      286.63      301.30     23.28 o 
  11   1   0      141.29      160.35     32.19 o 
  12   1   0       24.42      122.28     37.86 o 
  13   1   0        2.48        7.63     64.48 o 
  14   1   0       35.50       26.41     57.63 o 
  15   1   0      279.06      369.58     69.88 o 
   0   2   0    78687.53    79866.89    765.25 o 
   1   2   0      755.55      755.50     10.74 o 
   2   2   0     9002.98     9185.99     75.77 o 
   3   2   0       50.41       60.15      3.80 o 
   4   2   0    21834.36    21015.67    152.40 o 
   5   2   0       24.36       30.17      5.48 o 
   6   2   0     5375.14     5282.11     42.15 o 
   7   2   0      137.89      130.58      9.01 o 
   8   2   0     5427.79     5063.10     47.22 o 
   9   2   0      399.24      424.21     19.19 o 
  10   2   0     8718.85     8378.99    124.05 o 
  11   2   0       61.91       90.55     28.79 o 
  12   2   0       55.88       31.24     34.23 o 
  13   2   0        1.51        0.03     50.51 o 
  14   2   0      309.51      327.74     64.24 o 
  15   2   0       17.04       41.25     65.34 o 
   1   3   0     2005.39     2052.40     18.87 o 
   2   3   0      319.95      215.82      5.94 o 
   3   3   0      103.50       93.23      4.78 o 
   4   3   0        8.58       60.41      6.25 o 
   5   3   0      665.98      639.04     10.43 o 
   6   3   0       23.66       55.25      7.11 o 
   7   3   0      598.46      576.97     13.68 o 
   8   3   0      879.80      882.83     21.08 o 
   9   3   0       24.37       22.72     12.50 o 
  10   3   0       20.38       23.72     21.85 o 
  11   3   0       11.83        8.97     25.59 o 
  12   3   0       21.38       15.18     35.14 o 
  13   3   0        4.05      -13.47     52.80 o 
  14   3   0      545.31      554.39     69.92 o 
  15   3   0       21.79       83.84     63.69 o 
   0   4   0    53298.70    55511.85    631.38 o 
   1   4   0       60.07       65.08      3.68 o 
   2   4   0     8823.39     9313.74     89.29 o 
   3   4   0      308.69      307.82      7.83 o 
   4   4   0    25391.04    25306.13    219.65 o 
   5   4   0      139.62      192.88     10.54 o 
   6   4   0     3875.98     3838.59     33.52 o 
   7   4   0      416.16      408.97     13.84 o 
   8   4   0     3194.29     3042.21     45.02 o 
   9   4   0       49.78       82.11     18.34 o 
  10   4   0     2441.41     2375.21     75.17 o 
  11   4   0       45.24       35.57     27.35 o 
  12   4   0      252.87      224.23     38.74 o 
  13   4   0       12.16      102.79     56.36 o 
  14   4   0       54.54       52.96     60.00 o 
  15   4   0        7.58       -3.98     61.20 o 
   1   5   0      188.66      226.19      7.21 o 
   2   5   0     6308.56     5997.56     57.14 o 
   3   5   0      891.19     1006.13     16.48 o 
   4   5   0     1112.53     1187.14     15.77 o 
   5   5   0      280.14      272.29      8.60 o 
   6   5   0     1076.54     1069.50     17.51 o 
   7   5   0      533.92      593.29     17.41 o 
   8   5   0     2311.07     2328.07     38.77 o 
   9   5   0       52.30       78.38     19.40 o 
  10   5   0       13.73       18.79     20.84 o 
  11   5   0      168.71      156.79     33.20 o 
  12   5   0       74.52       84.60     44.75 o 
  13   5   0        7.77      -25.31     55.19 o 
  14   5   0       22.56      -56.13     56.13 o 
  15   5   0        2.13      -61.96     61.96 o 
   0   6   0    29751.29    30236.56    298.20 o 
   1   6   0       67.06       72.76      4.96 o 
   2   6   0     3494.24     3581.53     35.67 o 
   3   6   0       71.06       42.60      7.21 o 
   4   6   0    13612.50    14028.95    118.71 o 
   5   6   0      430.07      470.13     11.98 o 
   6   6   0     1504.06     1344.09     31.16 o 
   7   6   0       21.83       46.67     15.49 o 
   8   6   0     3807.56     3651.67     55.07 o 
   9   6   0      704.13      699.56     30.37 o 
  10   6   0     3068.85     3086.17     52.09 o 
  11   6   0        8.96       34.73     32.40 o 
  12   6   0       64.26       36.27     64.72 o 
  13   6   0       32.05       73.13     57.51 o 
  14   6   0       68.01       -2.00     73.16 o 
  15   6   0       40.35       50.94     64.26 o 
   1   7   0       10.78       14.54      4.47 o 
   2   7   0    15109.49    14871.36    113.29 o 
   3   7   0      470.68      514.53     11.38 o 
   4   7   0     2474.55     2410.29     30.64 o 
   5   7   0       69.35       80.90     12.88 o 
   6   7   0     5731.84     5662.61     61.70 o 
   7   7   0      573.11      601.20     24.86 o 
   8   7   0     6768.08     6530.72     80.42 o 
   9   7   0      324.00      379.18     25.51 o 
  10   7   0        8.56       34.12     24.55 o 
  11   7   0       10.85       57.01     33.92 o 
  12   7   0      931.74      839.53     83.41 o 
  13   7   0       15.67       72.50     58.34 o 
  14   7   0       68.49       31.53     62.75 o 
  15   7   0        9.75      -42.50     84.97 o 
   0   8   0    12740.16    13230.39    143.09 o 
   1   8   0       71.59       77.71      6.66 o 
   2   8   0     1923.40     2055.76     20.04 o 
   3   8   0      130.30      111.37      9.16 o 
   4   8   0     5535.54     5114.12     53.68 o 
   5   8   0      360.85      389.82     18.01 o 
   6   8   0       55.69       82.88     15.91 o 
   7   8   0       29.69       23.32     20.27 o 
   8   8   0     2894.99     2728.11     51.77 o 
   9   8   0      736.89      743.44     32.50 o 
  10   8   0      252.55      307.57     38.07 o 
  11   8   0       11.53       13.34     43.10 o 
  12   8   0      131.62      180.87     55.47 o 
  13   8   0      307.45      316.19     66.23 o 
  14   8   0       22.53      -62.40     62.40 o 
   1   9   0      978.84      999.55     14.72 o 
   2   9   0    25628.76    24623.25    180.38 o 
   3   9   0       51.36       37.41     10.31 o 
   4   9   0     9495.46     8816.33     86.40 o 
   5   9   0       33.06       16.31     15.22 o 
   6   9   0     1437.70     1443.06     38.44 o 
   7   9   0      133.69      107.38     23.18 o 
   8   9   0     1259.09     1241.38     40.03 o 
   9   9   0       19.41      -29.07     29.07 o 
  10   9   0       62.26       54.98     60.16 o 
  11   9   0        1.56       49.87     53.96 o 
  12   9   0      477.57      670.29    179.72 o 
  13   9   0       66.55       33.50     78.90 o 
  14   9   0       38.93      -30.72    152.30 o 
   0  10   0     5130.74     5085.28     66.24 o 
   1  10   0       84.72      104.16      9.05 o 
   2  10   0      573.58      658.97     13.29 o 
   3  10   0       89.48       82.53     12.11 o 
   4  10   0      791.05      788.84     23.19 o 
   5  10   0     1023.68      981.39     23.41 o 
   6  10   0       32.75       73.49     21.94 o 
   7  10   0        2.96       14.82     24.47 o 
   8  10   0     2729.15     2634.93     62.17 o 
   9  10   0      149.08      214.81     43.19 o 
  10  10   0      782.09      812.06     63.97 o 
  11  10   0       26.99       54.10     54.14 o 
  12  10   0       18.37      -20.40     75.32 o 
  13  10   0       78.72       37.19     77.73 o 
  14  10   0       95.82       89.14     85.73 o 
   1  11   0       45.99       57.48     11.08 o 
   2  11   0     4480.76     4460.64     45.05 o 
   3  11   0       62.43      107.73     14.44 o 
   4  11   0     1707.59     1721.32     30.28 o 
   5  11   0       52.11       65.08     17.16 o 
   6  11   0     1584.60     1688.09     45.90 o 
   7  11   0       29.95       46.14     32.37 o 
   8  11   0     1382.20     1346.05     51.85 o 
   9  11   0      547.62      490.25     50.57 o 
  10  11   0       13.39       78.38     53.04 o 
  11  11   0       15.04       54.20     55.09 o 
  12  11   0      399.53      347.09     87.53 o 
  13  11   0       20.37       24.35     79.15 o 
   0  12   0     6226.14     5887.38     88.01 o 
   1  12   0       93.25      122.88     16.80 o 
   2  12   0     1086.79     1065.30     22.99 o 
   3  12   0       67.41       68.04     15.63 o 
   4  12   0     2916.85     2907.04     41.00 o 
   5  12   0       41.22       59.98     20.67 o 
   6  12   0       41.94       22.31     26.69 o 
   7  12   0        0.38       -5.64     33.91 o 
   8  12   0       18.24      -35.67     39.90 o 
   9  12   0        5.85      -12.29     52.73 o 
  10  12   0      168.08      307.64     70.62 o 
  11  12   0      108.20      128.34     79.94 o 
  12  12   0       60.59       35.16     81.71 o 
  13  12   0       48.39       60.81     85.67 o 
   1  13   0     1235.26     1234.76     26.02 o 
   2  13   0     3519.98     3459.81     50.37 o 
   3  13   0      240.84      252.94     19.74 o 
   4  13   0      349.23      341.18     23.87 o 
   5  13   0      349.59      376.04     26.00 o 
   6  13   0     1787.19     1748.85     46.13 o 
   7  13   0       17.91      -38.20     38.20 o 
   8  13   0      383.77      411.19     59.05 o 
   9  13   0      213.35      199.74     60.71 o 
  10  13   0        9.90      -50.93     74.13 o 
  11  13   0        3.36      -34.16    161.80 o 
  12  13   0      234.10      286.78     89.82 o 
   0  14   0      881.55      905.24     34.71 o 
   1  14   0      127.77      152.81     18.42 o 
   2  14   0       12.18       27.58     21.13 o 
   3  14   0       21.15       34.80     21.84 o 
   4  14   0        2.27      -20.50     26.63 o 
   5  14   0      378.93      369.30     33.43 o 
   6  14   0        0.09      -27.60     27.60 o 
   7  14   0      185.77      170.67     45.16 o 
   8  14   0      466.97      363.42     63.39 o 
   9  14   0       39.13      -73.27     73.27 o 
  10  14   0       12.51      -71.74     76.18 o 
  11  14   0      110.69       25.81     82.19 o 
   1  15   0      154.95      119.41     23.12 o 
   2  15   0     3404.52     3306.12     65.24 o 
   3  15   0      126.73      111.12     29.93 o 
   4  15   0      175.04      192.07     40.96 o 
   5  15   0      346.09      334.48     35.82 o 
   6  15   0     1386.07     1415.69     66.09 o 
   7  15   0        5.79       -2.67     37.83 o 
   8  15   0      230.45      129.09     80.33 o 
   9  15   0       61.10       60.97     76.24 o 
  10  15   0       99.12       59.33     83.27 o 
  11  15   0       78.13       74.96     85.54 o 
   0  16   0       82.94       86.21     34.16 o 
   1  16   0      371.40      322.77     33.66 o 
   2  16   0        2.04       17.03     30.67 o 
   3  16   0        5.97       44.75     35.33 o 
   4  16   0     1315.92     1271.46     51.53 o 
   5  16   0      113.09      121.57     38.50 o 
   6  16   0       82.43      107.58     44.22 o 
   7  16   0      273.69      253.36     49.05 o 
   8  16   0       22.98       48.68     48.04 o 
   9  16   0       55.28       47.04     95.99 o 
  10  16   0        3.92       -5.35     84.86 o 
   1  17   0      154.52       95.75     32.60 o 
   2  17   0      924.33      957.41     43.04 o 
   3  17   0        5.04       -3.49     36.71 o 
   4  17   0      410.29      393.52     48.43 o 
   5  17   0      157.42      192.06     46.56 o 
   6  17   0       66.12        3.34     45.41 o 
   7  17   0        0.66      -24.29     46.87 o 
   8  17   0      143.71      114.43     50.30 o 
   9  17   0       19.96       14.22     64.12 o 
   0  18   0      105.11      131.42     71.72 o 
   1  18   0        5.29       41.53     35.68 o 
   2  18   0      120.01      138.90     67.32 o 
   3  18   0        2.97       -7.86     43.63 o 
   4  18   0       14.08       -7.16     45.58 o 
   5  18   0      115.00      207.97     50.47 o 
   6  18   0       27.50       76.27     60.07 o 
   7  18   0        0.92       38.46     50.90 o 
   8  18   0        0.72       77.42     51.85 o 
   1  19   0       50.94       75.25     45.32 o 
   2  19   0     1123.01     1130.80     59.93 o 
   3  19   0       50.67       37.03     47.75 o 
   4  19   0       92.00       95.55     63.97 o 
   5  19   0      423.47      389.72     55.53 o 
   6  19   0      357.18      373.37     56.63 o 
   0  20   0      141.59      139.04    116.75 o 
   1  20   0        3.84       24.83     83.23 o 
   2  20   0        8.78       68.93     49.38 o 
   3  20   0      101.50      102.43     51.13 o 
   4  20   0      138.21       84.55     53.00 o 
   5  20   0      166.22      176.77     89.60 o 
   1  21   0        2.44       48.57     90.33 o 
   1   0   1        5.41       -1.46      1.46 o 
   2   0   1     1059.24     1050.09      9.00 o 
   3   0   1      154.96      175.24      5.27 o 
   4   0   1      470.40      467.95      7.72 o 
   5   0   1      226.30      226.93      6.63 o 
   6   0   1      480.77      490.87      9.26 o 
   7   0   1      115.43      129.18      7.80 o 
   8   0   1      509.26      542.88     12.04 o 
   9   0   1      202.57      218.33     15.50 o 
  10   0   1      214.31      253.74     21.76 o 
  11   0   1       19.25        3.25     24.50 o 
  12   0   1        1.84      -15.81     44.70 o 
  13   0   1       77.91      195.70     68.96 o 
  14   0   1      163.21      122.33     73.86 o 
  15   0   1       38.13      127.65     55.58 o 
  16   0   1        5.61      -49.55     80.67 o 
 -16   1   1      104.48      119.99     99.94 o 
 -15   1   1       71.76       43.32     69.01 o 
 -14   1   1      636.97      612.71     72.09 o 
 -13   1   1      281.31      304.04     69.82 o 
 -12   1   1     1582.92     1711.98     72.03 o 
 -11   1   1     1813.07     1788.00     54.40 o 
 -10   1   1      257.99      238.49     23.64 o 
  -9   1   1      829.85      885.26     22.95 o 
  -8   1   1     4255.61     4147.71     35.41 o 
  -7   1   1     9248.30     9208.01     64.68 o 
  -6   1   1       96.23       81.14      6.47 o 
  -5   1   1     1381.97     1299.47     14.60 o 
  -4   1   1    15816.66    17377.53    125.56 o 
  -3   1   1    39868.73    40931.06    284.65 o 
  -2   1   1    66110.23    66461.98    450.12 o 
  -1   1   1     2114.73     2235.12     17.64 o 
   1   1   1     2100.03     2220.19     17.61 o 
   2   1   1    66461.77    66932.28    432.16 o 
   3   1   1    39710.54    40720.34    277.82 o 
   4   1   1    15687.60    17189.48    119.86 o 
   5   1   1     1386.71     1290.47     14.95 o 
   6   1   1       78.28       58.04      6.65 o 
   7   1   1     9303.61     9394.37     64.45 o 
   8   1   1     4329.09     4181.00     35.22 o 
   9   1   1      839.77      897.19     22.20 o 
  10   1   1      266.47      287.26     23.71 o 
  11   1   1     1809.81     1768.19     51.64 o 
  12   1   1     1576.10     1719.23     75.86 o 
  13   1   1      282.07      331.42     71.54 o 
  14   1   1      634.17      547.18     66.78 o 
  15   1   1       72.28      -63.98     63.98 o 
  16   1   1      107.55      175.00    117.34 o 
 -15   2   1       48.46      -35.22     62.39 o 
 -14   2   1      166.34      144.13     62.97 o 
 -13   2   1      128.43       37.71     54.29 o 
 -12   2   1      357.23      456.31     50.00 o 
 -11   2   1      255.41      245.60     30.54 o 
 -10   2   1      519.61      531.05     28.43 o 
  -9   2   1      365.13      405.81     19.10 o 
  -8   2   1     1672.90     1560.42     24.32 o 
  -7   2   1       66.21       65.52      7.60 o 
  -6   2   1       35.63       40.68      6.70 o 
  -5   2   1     1649.34     1645.72     17.33 o 
  -4   2   1     1083.49     1306.02     14.16 o 
  -3   2   1      572.81      565.93      8.08 o 
  -2   2   1     7622.76     7858.04     65.63 o 
  -1   2   1      986.27     1099.28     11.29 o 
   0   2   1      415.55      450.33      6.54 o 
   1   2   1     1012.96     1121.65     10.58 o 
   2   2   1     7656.79     7915.69     64.82 o 
   3   2   1      548.75      542.31      7.67 o 
   4   2   1     1132.80     1367.34     14.13 o 
   5   2   1     1637.01     1649.85     18.02 o 
   6   2   1       39.22       45.09      5.29 o 
   7   2   1       64.24       77.14      7.88 o 
   8   2   1     1643.23     1572.61     23.99 o 
   9   2   1      377.88      428.19     20.00 o 
  10   2   1      525.08      553.14     30.52 o 
  11   2   1      258.66      259.58     30.71 o 
  12   2   1      362.40      421.23     41.47 o 
  13   2   1      136.26      162.57     55.88 o 
  14   2   1      164.89      119.57     86.11 o 
  15   2   1       47.98       69.31     87.58 o 
 -15   3   1        4.12       53.79     79.17 o 
 -14   3   1       44.38       21.38     59.00 o 
 -13   3   1      463.47      505.71    128.06 o 
 -12   3   1      275.48      252.56     43.21 o 
 -11   3   1      335.27      347.42     30.12 o 
 -10   3   1      549.68      543.64     43.79 o 
  -9   3   1      313.34      333.19     18.85 o 
  -8   3   1     3823.74     3734.19     48.85 o 
  -7   3   1     8040.13     7962.62     67.74 o 
  -6   3   1     1390.86     1293.97     16.18 o 
  -5   3   1      839.37      888.52     12.40 o 
  -4   3   1     1628.50     1826.73     19.81 o 
  -3   3   1    18278.33    18093.11    155.29 o 
  -2   3   1     6602.21     6747.66     71.31 o 
  -1   3   1    20352.04    20992.08    174.67 o 
   0   3   1      703.49      739.10      7.49 o 
   1   3   1    20173.10    20870.44    162.84 o 
   2   3   1     6262.93     6409.73     62.29 o 
   3   3   1    17973.02    17790.78    145.52 o 
   4   3   1     1603.64     1817.80     18.90 o 
   5   3   1      835.69      905.43     12.64 o 
   6   3   1     1371.24     1277.16     15.90 o 
   7   3   1     8056.30     7987.10     63.52 o 
   8   3   1     3825.38     3658.82     47.92 o 
   9   3   1      328.14      356.50     20.91 o 
  10   3   1      525.15      536.59     40.86 o 
  11   3   1      320.95      321.27     29.92 o 
  12   3   1      285.46      397.30     40.10 o 
  13   3   1      471.18      414.21     59.40 o 
  14   3   1       44.69       38.97     59.05 o 
  15   3   1        2.91       27.29     64.60 o 
 -15   4   1       17.17      -76.46     76.46 o 
 -14   4   1      418.27      430.14     66.63 o 
 -13   4   1       35.46       78.84     73.04 o 
 -12   4   1      180.03      241.04     41.04 o 
 -11   4   1      287.82      327.66     31.13 o 
 -10   4   1      445.91      469.19     25.77 o 
  -9   4   1      148.09      170.16     19.66 o 
  -8   4   1       93.10       90.61     17.83 o 
  -7   4   1       86.02       98.10     10.67 o 
  -6   4   1      849.33      799.57     13.89 o 
  -5   4   1     6865.98     6983.37     55.71 o 
  -4   4   1       38.82       88.58      6.15 o 
  -3   4   1     1074.10     1132.96     16.21 o 
  -2   4   1     1178.09     1158.81     14.87 o 
  -1   4   1     1113.98     1107.70     11.93 o 
   0   4   1     8598.64     8556.88     68.87 o 
   1   4   1     1080.00     1065.97     11.57 o 
   2   4   1     1152.68     1156.90     14.72 o 
   3   4   1     1072.05     1146.36     15.04 o 
   4   4   1       30.67       76.47      6.73 o 
   5   4   1     6861.49     7024.30     54.25 o 
   6   4   1      828.03      762.28     12.68 o 
   7   4   1       84.07       93.07     11.23 o 
   8   4   1      106.80      114.44     16.48 o 
   9   4   1      152.87      174.67     20.63 o 
  10   4   1      467.44      506.79     27.99 o 
  11   4   1      295.78      321.50     30.33 o 
  12   4   1      187.35      204.33     37.93 o 
  13   4   1       33.25       33.17     54.86 o 
  14   4   1      450.39      313.05     64.44 o 
  15   4   1       14.09       62.01     63.85 o 
 -15   5   1       15.05       80.64     83.49 o 
 -14   5   1       11.80      -45.44     59.49 o 
 -13   5   1      440.88      483.38     63.82 o 
 -12   5   1      516.75      530.22     54.83 o 
 -11   5   1      392.74      440.91     36.88 o 
 -10   5   1      166.60      179.29     22.11 o 
  -9   5   1      868.93      869.98     27.52 o 
  -8   5   1     1099.01     1048.43     26.88 o 
  -7   5   1     8513.04     8360.37     84.46 o 
  -6   5   1      227.99      221.30     10.63 o 
  -5   5   1      738.81      729.18     11.77 o 
  -4   5   1     1721.08     1689.14     19.43 o 
  -3   5   1     6699.87     6551.33     65.01 o 
  -2   5   1      310.15      267.11      7.78 o 
  -1   5   1    11510.09    11798.34     96.93 o 
   0   5   1     2479.09     2591.90     24.50 o 
   1   5   1    11406.29    11720.53    103.42 o 
   2   5   1      326.09      285.71      7.46 o 
   3   5   1     6593.47     6449.90     64.84 o 
   4   5   1     1698.98     1699.38     19.37 o 
   5   5   1      744.75      726.25     13.20 o 
   6   5   1      255.53      239.70     10.74 o 
   7   5   1     8557.86     8272.09     88.97 o 
   8   5   1     1113.30     1069.08     26.87 o 
   9   5   1      878.65      908.89     27.89 o 
  10   5   1      150.88      191.65     22.35 o 
  11   5   1      390.02      413.78     35.07 o 
  12   5   1      512.56      567.80     52.42 o 
  13   5   1      440.65      361.26     62.14 o 
  14   5   1       12.35      -12.30     65.91 o 
  15   5   1       15.68      163.17    104.48 o 
 -15   6   1      182.29       40.40     87.60 o 
 -14   6   1       21.40       -2.73     60.91 o 
 -13   6   1       86.69      113.50     58.50 o 
 -12   6   1       37.98       29.10     49.68 o 
 -11   6   1      476.63      434.54     34.64 o 
 -10   6   1      544.17      608.36     28.38 o 
  -9   6   1     1530.98     1576.59     39.35 o 
  -8   6   1      318.87      338.48     20.52 o 
  -7   6   1      337.01      370.04     17.24 o 
  -6   6   1     3195.20     3070.20     38.40 o 
  -5   6   1     6512.05     6448.38     57.44 o 
  -4   6   1     5125.79     5121.41     48.09 o 
  -3   6   1      972.56      957.35     15.92 o 
  -2   6   1     1560.01     1564.54     20.02 o 
  -1   6   1    12214.12    12546.79     97.47 o 
   0   6   1       35.01       18.68      4.57 o 
   1   6   1    12187.43    12461.66    100.37 o 
   2   6   1     1612.44     1630.04     20.20 o 
   3   6   1      969.75      957.69     16.42 o 
   4   6   1     5101.45     5105.96     48.29 o 
   5   6   1     6503.08     6386.49     59.72 o 
   6   6   1     3131.16     3008.18     36.35 o 
   7   6   1      329.24      385.49     18.26 o 
   8   6   1      343.91      356.37     20.65 o 
   9   6   1     1554.35     1550.98     35.35 o 
  10   6   1      524.95      570.38     28.07 o 
  11   6   1      477.54      586.67     43.96 o 
  12   6   1       39.62      -47.67     68.62 o 
  13   6   1       90.95       41.74     69.74 o 
  14   6   1       22.72       92.14     61.51 o 
  15   6   1      187.31      309.34     88.36 o 
 -15   7   1       16.79      -50.71     83.17 o 
 -14   7   1       95.96      107.41     63.89 o 
 -13   7   1       47.14       75.79     58.60 o 
 -12   7   1      334.77      285.87     58.36 o 
 -11   7   1      572.92      617.24     38.14 o 
 -10   7   1      188.58      156.99     26.60 o 
  -9   7   1       26.27       83.34     21.30 o 
  -8   7   1       60.01       99.87     19.49 o 
  -7   7   1     2104.09     2143.15     38.12 o 
  -6   7   1     1183.90     1098.13     23.48 o 
  -5   7   1      502.31      515.77     17.05 o 
  -4   7   1      138.23      145.28     10.25 o 
  -3   7   1     5187.11     4960.93     48.92 o 
  -2   7   1      226.31      252.19      7.39 o 
  -1   7   1     4359.58     4304.76     35.03 o 
   0   7   1      170.97      180.03      6.24 o 
   1   7   1     4371.07     4292.94     34.18 o 
   2   7   1      206.58      239.81      8.08 o 
   3   7   1     5202.99     5025.20     49.40 o 
   4   7   1      132.91      135.41     10.62 o 
   5   7   1      494.67      554.76     18.36 o 
   6   7   1     1158.29     1081.04     21.77 o 
   7   7   1     2115.37     2180.68     42.83 o 
   8   7   1       74.88      134.05     19.61 o 
   9   7   1       25.25       15.71     20.39 o 
  10   7   1      196.32      150.55     28.01 o 
  11   7   1      585.66      587.40     46.73 o 
  12   7   1      341.49      301.97     57.95 o 
  13   7   1       48.67      144.65     59.83 o 
  14   7   1      100.27       31.17     67.44 o 
  15   7   1       19.82       37.91     96.52 o 
 -14   8   1      253.87      305.99     88.95 o 
 -13   8   1      306.27      301.00     65.54 o 
 -12   8   1       63.52        6.66     55.15 o 
 -11   8   1      147.71      139.03     43.98 o 
 -10   8   1      680.96      677.57     50.43 o 
  -9   8   1     1920.00     1887.13     45.01 o 
  -8   8   1      349.46      387.81     24.97 o 
  -7   8   1      269.80      321.64     23.11 o 
  -6   8   1     1590.12     1495.50     31.64 o 
  -5   8   1     4822.00     4790.63     61.84 o 
  -4   8   1     3409.04     3328.10     40.16 o 
  -3   8   1     2011.53     2017.83     24.43 o 
  -2   8   1     1012.91      998.70     14.34 o 
  -1   8   1     8793.11     8882.97     67.26 o 
   0   8   1    11184.75    11169.58     86.11 o 
   1   8   1     8772.07     8810.95     65.83 o 
   2   8   1      987.54      981.77     13.48 o 
   3   8   1     2030.23     1974.22     24.84 o 
   4   8   1     3405.31     3317.05     38.51 o 
   5   8   1     4769.55     4664.90     63.61 o 
   6   8   1     1559.71     1401.99     33.75 o 
   7   8   1      260.09      251.65     23.85 o 
   8   8   1      343.89      386.47     34.42 o 
   9   8   1     1924.22     1981.00     48.09 o 
  10   8   1      685.47      634.00     40.70 o 
  11   8   1      129.99      112.83     45.08 o 
  12   8   1       63.21       68.47     54.39 o 
  13   8   1      305.43      222.10     64.20 o 
  14   8   1      246.39      354.92     71.96 o 
 -14   9   1       22.08       29.13    172.64 o 
 -13   9   1      242.85      232.54     84.71 o 
 -12   9   1      328.96      384.90     81.83 o 
 -11   9   1      562.99      550.03     63.74 o 
 -10   9   1      122.56       26.59     40.57 o 
  -9   9   1      140.17      153.25     31.09 o 
  -8   9   1       77.77       85.48     26.02 o 
  -7   9   1     1676.53     1584.09     41.96 o 
  -6   9   1      140.47      142.68     19.40 o 
  -5   9   1       81.09       72.56     15.80 o 
  -4   9   1      165.25      177.29     12.80 o 
  -3   9   1     1780.67     1770.42     25.03 o 
  -2   9   1      550.93      639.22     17.00 o 
  -1   9   1     1691.24     1664.44     19.60 o 
   0   9   1        2.83        3.90      7.13 o 
   1   9   1     1664.12     1656.40     19.02 o 
   2   9   1      494.56      535.66     18.11 o 
   3   9   1     1841.23     1885.51     25.52 o 
   4   9   1      180.62      210.59     12.92 o 
   5   9   1       73.47       71.08     15.71 o 
   6   9   1      135.59      113.97     21.39 o 
   7   9   1     1696.21     1777.78     44.45 o 
   8   9   1       67.16       86.68     25.23 o 
   9   9   1      142.71      121.12     31.30 o 
  10   9   1      119.35      118.87     44.18 o 
  11   9   1      559.93      448.64     69.89 o 
  12   9   1      341.61      446.71     78.80 o 
  13   9   1      244.50      152.49    123.65 o 
  14   9   1       20.83      -53.97     79.25 o 
 -14  10   1       41.45      -25.40     83.98 o 
 -13  10   1      108.20      190.67     86.13 o 
 -12  10   1      128.92      118.95     79.04 o 
 -11  10   1      391.01      405.90     63.39 o 
 -10  10   1      146.93      178.94     54.32 o 
  -9  10   1     1144.00     1218.50     59.93 o 
  -8  10   1        5.83       -5.08     29.25 o 
  -7  10   1      283.82      304.95     28.80 o 
  -6  10   1     1005.93      989.61     34.44 o 
  -5  10   1     3990.41     3899.49     50.97 o 
  -4  10   1      166.23      173.87     14.34 o 
  -3  10   1      795.76      750.79     17.96 o 
  -2  10   1     1389.23     1287.76     18.14 o 
  -1  10   1     7343.04     7025.82     63.82 o 
   0  10   1     3659.82     3636.86     34.21 o 
   1  10   1     7419.06     7223.57     64.06 o 
   2  10   1     1355.80     1235.47     17.92 o 
   3  10   1      787.30      758.62     17.64 o 
   4  10   1      157.92      152.77     14.18 o 
   5  10   1     3995.01     3993.86     52.45 o 
   6  10   1     1022.99     1009.86     34.38 o 
   7  10   1      295.46      357.70     46.13 o 
   8  10   1        7.88       33.48     29.56 o 
   9  10   1     1149.51     1154.71     58.32 o 
  10  10   1      142.97      222.51     50.60 o 
  11  10   1      373.74      389.41     71.51 o 
  12  10   1      125.87       64.24     77.50 o 
  13  10   1      106.89       51.71     78.49 o 
  14  10   1       42.11      -50.19     82.16 o 
 -13  11   1       27.90      108.91     82.07 o 
 -12  11   1      205.30       90.19     81.79 o 
 -11  11   1       74.26      130.25     59.55 o 
 -10  11   1      160.50      162.75     57.11 o 
  -9  11   1       49.31       75.85     42.86 o 
  -8  11   1      197.40      197.73     35.96 o 
  -7  11   1      528.01      582.95     38.31 o 
  -6  11   1      358.24      377.47     29.36 o 
  -5  11   1       85.10       85.02     17.11 o 
  -4  11   1      803.29      782.93     22.10 o 
  -3  11   1     2323.40     2253.48     33.81 o 
  -2  11   1     1476.15     1381.00     22.34 o 
  -1  11   1      837.90      906.91     18.74 o 
   0  11   1       82.94       76.38     12.62 o 
   1  11   1      831.59      922.54     19.07 o 
   2  11   1     1498.48     1484.34     22.13 o 
   3  11   1     2296.44     2326.00     44.64 o 
   4  11   1      807.70      756.39     28.89 o 
   5  11   1       91.73      104.37     17.28 o 
   6  11   1      365.52      398.53     29.65 o 
   7  11   1      528.22      587.52     35.78 o 
   8  11   1      207.48      272.28     39.96 o 
   9  11   1       50.88       37.76     45.38 o 
  10  11   1      156.05      136.39     57.91 o 
  11  11   1       63.26       86.47     58.12 o 
  12  11   1      213.28      151.16     80.06 o 
  13  11   1       30.38      -71.50     82.97 o 
 -13  12   1       24.87      123.07    114.21 o 
 -12  12   1       28.24       13.82     82.55 o 
 -11  12   1      211.05      309.21     84.12 o 
 -10  12   1       97.01       78.71     53.99 o 
  -9  12   1     1291.74     1389.28     83.44 o 
  -8  12   1       12.51       -9.41     41.45 o 
  -7  12   1      115.11      121.36     34.38 o 
  -6  12   1      625.55      603.18     34.43 o 
  -5  12   1     4198.42     4112.39     60.29 o 
  -4  12   1     2024.63     2038.26     34.50 o 
  -3  12   1     1678.91     1650.86     31.82 o 
  -2  12   1      379.37      373.60     16.67 o 
  -1  12   1     4424.11     4238.92     48.93 o 
   0  12   1      493.32      517.42     18.10 o 
   1  12   1     4378.59     4261.75     48.97 o 
   2  12   1      383.86      371.41     15.87 o 
   3  12   1     1698.29     1644.79     30.55 o 
   4  12   1     2031.32     2131.00     34.94 o 
   5  12   1     4204.61     4168.70     83.03 o 
   6  12   1      621.49      638.31     30.55 o 
   7  12   1      110.78      156.23     35.26 o 
   8  12   1        8.81      -24.99     42.36 o 
   9  12   1     1270.92     1459.26    105.69 o 
  10  12   1       82.38      113.14     57.76 o 
  11  12   1      196.54      193.20     80.60 o 
  12  12   1       29.88      -43.81     92.93 o 
  13  12   1       25.03      -44.66    120.29 o 
 -12  13   1       40.07       96.24     87.34 o 
 -11  13   1       48.21       59.27     81.44 o 
 -10  13   1      294.49      247.87    109.50 o 
  -9  13   1      132.19      144.74     57.56 o 
  -8  13   1      121.91      132.86     76.09 o 
  -7  13   1       25.19       23.83     40.30 o 
  -6  13   1       34.78       12.82     25.72 o 
  -5  13   1       59.40       49.59     22.33 o 
  -4  13   1       11.69      -12.70     20.67 o 
  -3  13   1       68.79       58.94     18.25 o 
  -2  13   1      159.18      145.25     18.67 o 
  -1  13   1       88.91      111.36     15.93 o 
   0  13   1       75.64       58.11     15.66 o 
   1  13   1       83.04      102.95     15.98 o 
   2  13   1      151.91      164.50     18.12 o 
   3  13   1       75.34       45.17     18.37 o 
   4  13   1       10.73       -0.17     20.57 o 
   5  13   1       57.73       64.90     22.08 o 
   6  13   1       33.18       79.66     28.19 o 
   7  13   1       22.72       51.80     42.92 o 
   8  13   1      129.59      108.31     65.47 o 
   9  13   1      132.05       33.54     56.52 o 
  10  13   1      287.73      280.98     81.81 o 
  11  13   1       43.73      113.91     81.79 o 
  12  13   1       45.24      -24.00    191.40 o 
 -11  14   1      206.76      209.82     91.10 o 
 -10  14   1      112.66      100.21     81.84 o 
  -9  14   1     1102.08     1292.95    139.74 o 
  -8  14   1      132.81      167.89     77.23 o 
  -7  14   1      383.22      353.56     68.12 o 
  -6  14   1       99.98      124.33     32.11 o 
  -5  14   1     2936.15     3035.66     64.67 o 
  -4  14   1      524.21      529.73     34.04 o 
  -3  14   1      694.30      718.13     33.53 o 
  -2  14   1       47.60       45.17     21.00 o 
  -1  14   1      669.12      697.52     23.55 o 
   0  14   1       66.89       72.82     17.38 o 
   1  14   1      616.13      621.68     22.56 o 
   2  14   1       57.30       47.86     21.34 o 
   3  14   1      681.08      685.09     27.12 o 
   4  14   1      521.25      469.54     35.97 o 
   5  14   1     2939.80     3014.92     59.81 o 
   6  14   1      121.28      151.26     33.00 o 
   7  14   1      385.83      331.96     47.16 o 
   8  14   1      132.82      136.46     68.07 o 
   9  14   1     1094.84     1149.18     98.14 o 
  10  14   1      108.26      223.04    175.77 o 
  11  14   1      211.51      168.83    135.44 o 
 -11  15   1       12.44      -34.59     84.83 o 
 -10  15   1       50.35      191.72     82.92 o 
  -9  15   1      141.91      278.55     87.13 o 
  -8  15   1       18.20       35.17     78.29 o 
  -7  15   1      203.70      253.76     41.20 o 
  -6  15   1      349.15      404.49     40.43 o 
  -5  15   1      290.37      323.16     37.59 o 
  -4  15   1      187.18      177.97     35.18 o 
  -3  15   1       55.35       85.94     29.10 o 
  -2  15   1      158.76      172.41     29.69 o 
  -1  15   1       11.21       34.23     21.74 o 
   0  15   1        3.90      -11.26     21.82 o 
   1  15   1       10.55       28.80     21.94 o 
   2  15   1      153.51      212.32     35.17 o 
   3  15   1       51.60       20.52     28.97 o 
   4  15   1      191.90      160.67     35.17 o 
   5  15   1      291.63      331.50     40.94 o 
   6  15   1      339.02      374.16     41.11 o 
   7  15   1      210.58      253.29     41.55 o 
   8  15   1       14.21     -101.24    101.24 o 
   9  15   1      138.35      202.76     83.29 o 
  10  15   1       52.46       58.41     82.72 o 
  11  15   1       14.20        6.84     84.85 o 
 -10  16   1       30.59      -36.02     86.28 o 
  -9  16   1      366.79      314.41     92.05 o 
  -8  16   1       48.90       10.44     47.57 o 
  -7  16   1       48.07      -22.64     44.97 o 
  -6  16   1       59.86       69.40     67.52 o 
  -5  16   1     1694.28     1684.51     95.22 o 
  -4  16   1      105.75      119.10     37.45 o 
  -3  16   1      972.13     1008.24     46.70 o 
  -2  16   1       57.99       32.80     30.25 o 
  -1  16   1     1516.97     1524.81     41.66 o 
   0  16   1      314.18      288.06     26.59 o 
   1  16   1     1500.18     1615.86     48.21 o 
   2  16   1       54.63       45.20     30.40 o 
   3  16   1      976.78     1057.80     48.17 o 
   4  16   1       96.66      121.66     37.04 o 
   5  16   1     1681.62     1798.94     61.39 o 
   6  16   1       49.77      122.53     56.64 o 
   7  16   1       45.13       87.22     45.77 o 
   8  16   1       45.97       49.44     47.65 o 
   9  16   1      361.12      434.04     92.81 o 
  10  16   1       33.14      -37.16     81.97 o 
  -9  17   1       14.51       42.38     88.74 o 
  -8  17   1       68.17        4.55     49.96 o 
  -7  17   1       61.03       29.60     46.88 o 
  -6  17   1       91.95      109.48     57.00 o 
  -5  17   1        8.21       -6.21     43.87 o 
  -4  17   1       33.51       33.64     39.30 o 
  -3  17   1      145.29      139.76     45.25 o 
  -2  17   1       77.54      120.08     34.51 o 
  -1  17   1      140.08      174.62     33.74 o 
   0  17   1        3.26       13.57     25.54 o 
   1  17   1      137.47      173.65     33.94 o 
   2  17   1       73.95       36.99     37.06 o 
   3  17   1      140.78      197.87     39.06 o 
   4  17   1       34.61        4.22     39.29 o 
   5  17   1        9.03       16.37     43.17 o 
   6  17   1       91.54      169.67     47.27 o 
   7  17   1       55.99      124.39     47.73 o 
   8  17   1       77.51      110.18     50.84 o 
   9  17   1       12.54       18.26     64.12 o 
  -8  18   1      187.42      251.21     54.12 o 
  -7  18   1       54.40      157.62     60.19 o 
  -6  18   1       89.20       79.69     62.79 o 
  -5  18   1      881.02      880.41     59.92 o 
  -4  18   1       87.49       92.83     45.76 o 
  -3  18   1      387.56      452.52     50.21 o 
  -2  18   1       68.55       95.17     44.53 o 
  -1  18   1      699.49      774.52     49.56 o 
   0  18   1      355.07      403.50     54.15 o 
   1  18   1      703.85      795.28     43.99 o 
   2  18   1       73.92      133.70     76.14 o 
   3  18   1      402.67      374.80     48.88 o 
   4  18   1       89.95      143.38     46.28 o 
   5  18   1      867.06      950.09     59.87 o 
   6  18   1       83.36      112.01     48.63 o 
   7  18   1       51.98       13.37     50.31 o 
   8  18   1      191.53      126.44     54.08 o 
  -6  19   1       54.10       21.76     50.65 o 
  -5  19   1        5.41       79.66     49.96 o 
  -4  19   1       39.30       31.58     48.04 o 
  -3  19   1      195.74      207.08     50.40 o 
  -2  19   1       86.12       34.55     48.00 o 
  -1  19   1       44.03       91.72     44.14 o 
   0  19   1      317.28      267.74     83.55 o 
   1  19   1       37.50       40.94     44.53 o 
   2  19   1       87.39      141.47     75.99 o 
   3  19   1      196.00      128.35     49.21 o 
   4  19   1       33.39       22.71     48.01 o 
   5  19   1        6.44       63.16     49.49 o 
   6  19   1       50.86       50.90     61.33 o 
  -5  20   1      387.62      466.27    100.57 o 
  -4  20   1      108.15      153.25     53.35 o 
  -3  20   1      106.16       71.55     74.29 o 
  -2  20   1       41.77       12.83     48.84 o 
  -1  20   1      491.33      388.18     96.71 o 
   0  20   1      463.44      481.20     95.51 o 
   1  20   1      483.69      514.27     97.26 o 
   2  20   1       40.40       55.18     49.24 o 
   3  20   1      108.19       55.27     67.15 o 
   4  20   1      108.07      153.85     53.31 o 
   5  20   1      379.32      387.29     98.84 o 
  -1  21   1      156.53      -10.05    110.97 o 
   0  21   1      103.24      115.56     93.68 o 
   1  21   1      160.28      158.43     93.35 o 
   0   0   2     1949.85       -0.37      0.37 o 
   1   0   2    15858.78    16299.27    157.48 o 
   2   0   2    31804.18    32133.39    213.24 o 
   3   0   2     5583.42     4995.41     38.16 o 
   4   0   2     5265.27     5203.57     41.49 o 
   5   0   2    37479.25    38027.44    268.10 o 
   6   0   2     2362.13     2055.88     19.72 o 
   7   0   2     2380.71     2462.25     22.98 o 
   8   0   2       48.45       80.98      9.17 o 
   9   0   2     1021.94     1150.24     24.12 o 
  10   0   2       39.24       41.77     20.68 o 
  11   0   2      434.88      431.58     30.17 o 
  12   0   2       11.54        4.97     42.86 o 
  13   0   2     1199.14     1005.39     84.32 o 
  14   0   2      431.34      483.26     84.19 o 
  15   0   2       86.25      -30.38    137.21 o 
  16   0   2       34.97       11.60     87.04 o 
 -16   1   2       12.97     -109.20    109.20 o 
 -15   1   2       43.69        5.30     79.45 o 
 -14   1   2       24.90      -39.50     58.34 o 
 -13   1   2       44.61       -2.26     86.85 o 
 -12   1   2      704.79      668.26     58.54 o 
 -11   1   2      372.95      345.46     35.31 o 
 -10   1   2      488.21      488.54     25.63 o 
  -9   1   2      327.03      365.67     16.07 o 
  -8   1   2       20.75       20.53      8.59 o 
  -7   1   2      254.95      276.02     10.07 o 
  -6   1   2      880.14      834.91     13.08 o 
  -5   1   2      164.76      228.11      6.66 o 
  -4   1   2     1016.49     1127.62     12.45 o 
  -3   1   2    10702.66    11111.83     79.44 o 
  -2   1   2     5144.49     5344.54     38.88 o 
  -1   1   2     1060.42     1099.80      9.56 o 
   0   1   2        0.06       -0.61      0.61 o 
   1   1   2     1055.59     1089.11     10.28 o 
   2   1   2     5175.32     5372.03     37.93 o 
   3   1   2    10659.47    11123.54     79.17 o 
   4   1   2      995.04     1098.65     11.52 o 
   5   1   2      168.56      225.15      6.80 o 
   6   1   2      908.45      884.75     12.98 o 
   7   1   2      262.02      290.94      9.24 o 
   8   1   2       27.87       19.67      8.43 o 
   9   1   2      327.06      361.63     18.86 o 
  10   1   2      484.83      473.26     25.76 o 
  11   1   2      358.30      354.13     32.21 o 
  12   1   2      691.48      610.00     45.82 o 
  13   1   2       46.53      116.95    124.59 o 
  14   1   2       23.36       51.09     71.85 o 
  15   1   2       45.59      104.84    111.79 o 
  16   1   2       10.82      -92.22    115.45 o 
 -15   2   2      388.24      491.86     89.42 o 
 -14   2   2      360.88      420.56     66.32 o 
 -13   2   2      299.65      364.58     83.46 o 
 -12   2   2      126.14      182.57     34.72 o 
 -11   2   2      940.31      938.32     39.32 o 
 -10   2   2      728.24      787.58     31.49 o 
  -9   2   2     1688.79     1665.62     32.67 o 
  -8   2   2       93.65      105.29     11.31 o 
  -7   2   2       95.03      102.55      8.16 o 
  -6   2   2     1869.16     1879.47     18.78 o 
  -5   2   2    11343.02    10915.56     83.54 o 
  -4   2   2     1461.13     1369.41     14.93 o 
  -3   2   2     3640.97     3652.51     31.78 o 
  -2   2   2     5786.79     6244.68     52.21 o 
  -1   2   2     1140.58     1070.78     11.21 o 
   0   2   2     1467.27     1514.98     13.63 o 
   1   2   2      949.80      855.19      9.54 o 
   2   2   2     5804.48     6234.18     50.44 o 
   3   2   2     3640.98     3699.23     29.06 o 
   4   2   2     1538.84     1415.35     15.26 o 
   5   2   2    11305.60    10890.34     83.37 o 
   6   2   2     1817.39     1825.14     19.63 o 
   7   2   2       88.02       86.23      7.87 o 
   8   2   2      111.54      115.27     11.58 o 
   9   2   2     1652.61     1650.58     34.22 o 
  10   2   2      698.89      799.71     34.74 o 
  11   2   2      925.07     1042.52     40.73 o 
  12   2   2      122.37      141.43     36.23 o 
  13   2   2      297.31      358.71     59.80 o 
  14   2   2      352.67      435.86     66.62 o 
  15   2   2      392.92      315.69    116.75 o 
 -15   3   2      104.41      130.82    111.62 o 
 -14   3   2       93.22      153.90     61.22 o 
 -13   3   2      410.75      456.95     84.33 o 
 -12   3   2      601.23      489.24     50.94 o 
 -11   3   2      102.76      143.71     27.56 o 
 -10   3   2      544.09      534.98     26.56 o 
  -9   3   2     1499.49     1450.18     31.11 o 
  -8   3   2      565.39      632.94     20.09 o 
  -7   3   2     1251.41     1168.46     18.57 o 
  -6   3   2      736.82      714.26     14.97 o 
  -5   3   2     1428.36     1574.25     16.85 o 
  -4   3   2      221.80      258.33      7.87 o 
  -3   3   2     2211.33     2080.06     21.66 o 
  -2   3   2     3466.13     3641.36     34.96 o 
  -1   3   2     5916.91     6350.81     54.95 o 
   0   3   2     1583.78     1630.84     14.12 o 
   1   3   2     5999.79     6469.12     54.90 o 
   2   3   2     3508.89     3705.71     34.90 o 
   3   3   2     2237.56     2116.63     25.39 o 
   4   3   2      214.33      265.53      6.54 o 
   5   3   2     1428.12     1572.25     17.07 o 
   6   3   2      765.23      773.12     12.90 o 
   7   3   2     1243.16     1188.63     17.00 o 
   8   3   2      568.67      626.48     19.44 o 
   9   3   2     1490.22     1455.27     32.44 o 
  10   3   2      533.21      520.14     28.00 o 
  11   3   2       99.33      113.83     27.38 o 
  12   3   2      587.25      564.25     48.49 o 
  13   3   2      402.91      466.92     62.46 o 
  14   3   2       95.53       50.98     59.30 o 
  15   3   2      111.23      -10.14    106.96 o 
 -15   4   2       93.87       46.47     81.19 o 
 -14   4   2      525.86      701.32     96.92 o 
 -13   4   2       78.44       85.98     56.68 o 
 -12   4   2       78.68       48.61     37.86 o 
 -11   4   2       69.56      114.65     28.43 o 
 -10   4   2     1035.55      975.04     34.33 o 
  -9   4   2     1269.23     1199.77     32.11 o 
  -8   4   2       87.77       92.36     14.80 o 
  -7   4   2      423.66      443.59     13.46 o 
  -6   4   2     4199.66     4345.16     37.29 o 
  -5   4   2     8001.43     7807.02     63.96 o 
  -4   4   2     2016.84     1894.15     21.81 o 
  -3   4   2     9173.55     9540.86     89.09 o 
  -2   4   2      873.01      907.34     14.56 o 
  -1   4   2      771.95      688.92      9.31 o 
   0   4   2     3309.17     3212.25     26.99 o 
   1   4   2      766.52      684.18     10.23 o 
   2   4   2      885.13      908.65     16.68 o 
   3   4   2     9117.53     9524.84     85.28 o 
   4   4   2     2120.45     2072.32     23.19 o 
   5   4   2     8088.67     7994.60     60.44 o 
   6   4   2     4239.98     4405.95     37.08 o 
   7   4   2      432.89      473.87     14.41 o 
   8   4   2       84.66       97.26     15.54 o 
   9   4   2     1301.56     1279.24     33.39 o 
  10   4   2     1022.87     1006.14     32.83 o 
  11   4   2       69.00       54.15     26.43 o 
  12   4   2       79.88       22.52     35.28 o 
  13   4   2       70.70       72.99     56.03 o 
  14   4   2      513.53      554.49     68.13 o 
  15   4   2       93.88      -36.32    105.90 o 
 -15   5   2      177.03      224.90    133.20 o 
 -14   5   2       52.72       53.84     60.57 o 
 -13   5   2       26.38       -1.62     54.78 o 
 -12   5   2     1084.78     1044.16     54.24 o 
 -11   5   2      182.92      206.56     29.18 o 
 -10   5   2      441.74      473.82     27.06 o 
  -9   5   2       16.47       45.55     19.38 o 
  -8   5   2      405.09      415.24     20.77 o 
  -7   5   2     2274.19     2223.67     34.28 o 
  -6   5   2     1177.17     1170.70     19.28 o 
  -5   5   2      138.36      147.47      7.66 o 
  -4   5   2       83.46       86.60      6.93 o 
  -3   5   2     7748.72     8173.34     80.05 o 
  -2   5   2      599.74      523.49     11.81 o 
  -1   5   2     4895.33     4997.57     45.15 o 
   0   5   2      523.46      564.14      9.36 o 
   1   5   2     4899.83     5016.96     44.75 o 
   2   5   2      630.37      584.95     11.43 o 
   3   5   2     7735.01     8165.46     84.02 o 
   4   5   2       91.97       92.39      6.59 o 
   5   5   2      133.05      134.21      8.21 o 
   6   5   2     1179.28     1184.79     17.96 o 
   7   5   2     2308.43     2311.55     36.65 o 
   8   5   2      414.71      452.81     21.85 o 
   9   5   2       21.81        4.08     18.63 o 
  10   5   2      455.37      512.48     25.61 o 
  11   5   2      197.26      181.22     31.49 o 
  12   5   2     1107.81     1231.13     60.56 o 
  13   5   2       31.66       34.58     58.86 o 
  14   5   2       50.86      -57.84     57.84 o 
  15   5   2      171.71      144.34    109.91 o 
 -15   6   2      220.44      313.79     89.39 o 
 -14   6   2      376.26      405.17     85.47 o 
 -13   6   2      126.65      144.13     59.74 o 
 -12   6   2      135.84      135.89     45.00 o 
 -11   6   2     1070.98     1109.14     42.88 o 
 -10   6   2      312.93      358.04     25.95 o 
  -9   6   2     1161.45     1314.74     32.58 o 
  -8   6   2      385.49      371.46     21.74 o 
  -7   6   2     1620.72     1576.03     29.32 o 
  -6   6   2     4083.54     4020.68     46.39 o 
  -5   6   2     7750.78     7831.21     67.60 o 
  -4   6   2     3482.27     3589.56     37.79 o 
  -3   6   2     2665.59     2762.25     30.22 o 
  -2   6   2      522.79      607.01     11.53 o 
  -1   6   2     3184.81     2924.52     26.33 o 
   0   6   2     1010.22      951.74     11.57 o 
   1   6   2     3185.16     2925.04     26.50 o 
   2   6   2      487.20      550.08     11.79 o 
   3   6   2     2668.41     2734.13     30.04 o 
   4   6   2     3487.53     3553.64     37.70 o 
   5   6   2     7712.37     7703.21     70.35 o 
   6   6   2     4058.54     3958.96     54.57 o 
   7   6   2     1602.74     1575.86     29.23 o 
   8   6   2      432.13      430.95     21.49 o 
   9   6   2     1174.81     1292.69     32.55 o 
  10   6   2      303.33      284.20     25.30 o 
  11   6   2     1070.73     1128.10     73.08 o 
  12   6   2      139.38       28.22     52.54 o 
  13   6   2      119.23      129.56     58.52 o 
  14   6   2      379.70      483.57     68.58 o 
  15   6   2      225.76      218.28    115.33 o 
 -15   7   2       12.08       53.26     84.45 o 
 -14   7   2       30.79      -56.06     59.45 o 
 -13   7   2     1023.21      965.28     77.24 o 
 -12   7   2      108.83      147.22     61.44 o 
 -11   7   2     1512.14     1490.56     48.24 o 
 -10   7   2       83.05      112.68     24.62 o 
  -9   7   2       14.27       40.96     20.83 o 
  -8   7   2       46.77       56.08     19.44 o 
  -7   7   2     4297.09     4272.89     57.32 o 
  -6   7   2       38.57       69.08     13.13 o 
  -5   7   2      279.16      267.40     14.79 o 
  -4   7   2     1441.99     1392.50     21.40 o 
  -3   7   2     7216.57     7082.36     66.24 o 
  -2   7   2     1784.12     1771.21     17.82 o 
  -1   7   2     3776.55     3831.74     31.23 o 
   0   7   2      146.04      146.30      6.13 o 
   1   7   2     3861.39     3931.85     33.14 o 
   2   7   2     1800.32     1807.57     17.72 o 
   3   7   2     7232.52     7200.97     64.11 o 
   4   7   2     1453.54     1384.38     20.98 o 
   5   7   2      282.72      278.09     15.51 o 
   6   7   2       53.50       77.61     16.19 o 
   7   7   2     4320.71     4364.73     58.09 o 
   8   7   2       42.73       58.09     20.28 o 
   9   7   2       20.10       40.94     22.37 o 
  10   7   2       84.54       37.25     27.55 o 
  11   7   2     1516.03     1645.37     59.32 o 
  12   7   2      110.67      206.02     56.95 o 
  13   7   2     1012.85     1146.78     78.19 o 
  14   7   2       28.64       46.01     61.17 o 
  15   7   2       13.37      -39.62    113.45 o 
 -14   8   2       84.11       17.09     84.24 o 
 -13   8   2       94.59      115.77     62.18 o 
 -12   8   2       73.39       63.62     56.61 o 
 -11   8   2       86.22       40.41     43.97 o 
 -10   8   2      577.46      615.48     39.20 o 
  -9   8   2     1052.32     1125.98     44.13 o 
  -8   8   2      206.54      157.20     23.71 o 
  -7   8   2      182.62      145.83     21.20 o 
  -6   8   2     3223.14     3172.23     48.03 o 
  -5   8   2     1593.47     1625.67     29.83 o 
  -4   8   2     4127.48     3999.69     47.46 o 
  -3   8   2      330.71      349.78     11.37 o 
  -2   8   2      532.64      533.28     10.24 o 
  -1   8   2     3117.45     3103.33     28.85 o 
   0   8   2     1935.39     1969.69     19.60 o 
   1   8   2     3148.94     3178.21     27.48 o 
   2   8   2      517.25      520.95     10.81 o 
   3   8   2      324.34      330.95     10.93 o 
   4   8   2     4109.23     4010.09     44.07 o 
   5   8   2     1617.91     1626.19     31.04 o 
   6   8   2     3203.35     3178.94     51.44 o 
   7   8   2      180.26      190.36     22.41 o 
   8   8   2      236.92      257.11     23.12 o 
   9   8   2     1034.97     1077.62     36.78 o 
  10   8   2      564.23      622.97     40.87 o 
  11   8   2       89.56       90.45     44.72 o 
  12   8   2       80.07      136.29     68.26 o 
  13   8   2       90.87       66.29     65.93 o 
  14   8   2       81.46       72.09     65.77 o 
 -14   9   2       30.52      -57.81     84.44 o 
 -13   9   2       95.51      102.03     81.82 o 
 -12   9   2       79.18       79.44     74.92 o 
 -11   9   2      746.32      748.49     65.69 o 
 -10   9   2      183.61      140.49     45.00 o 
  -9   9   2      188.67      197.89     35.69 o 
  -8   9   2      834.35      923.59     40.48 o 
  -7   9   2     1938.13     2010.36     47.91 o 
  -6   9   2     2308.98     2214.53     42.62 o 
  -5   9   2      145.44      132.38     16.46 o 
  -4   9   2      274.14      301.52     14.24 o 
  -3   9   2    12754.75    12633.74    111.81 o 
  -2   9   2     1656.33     1627.26     21.21 o 
  -1   9   2     5752.57     5684.23     46.56 o 
   0   9   2      200.77      191.66      8.52 o 
   1   9   2     5743.40     5671.85     46.41 o 
   2   9   2     1612.40     1602.82     19.30 o 
   3   9   2    12747.97    12758.52    111.68 o 
   4   9   2      254.70      259.90     13.11 o 
   5   9   2      132.73      132.52     16.92 o 
   6   9   2     2324.62     2239.07     43.34 o 
   7   9   2     1932.88     1966.92     46.07 o 
   8   9   2      833.15      934.84     35.55 o 
   9   9   2      185.69      290.79     33.25 o 
  10   9   2      176.07      154.27     42.78 o 
  11   9   2      728.47      834.82     73.68 o 
  12   9   2       76.14       53.70     68.57 o 
  13   9   2       96.11       63.90     78.42 o 
  14   9   2       30.05      -36.09    117.34 o 
 -14  10   2      125.62      226.35     90.03 o 
 -13  10   2      209.16      140.39    145.82 o 
 -12  10   2      163.16      264.93     82.93 o 
 -11  10   2       75.43       57.64     56.19 o 
 -10  10   2       61.30      -48.62     48.62 o 
  -9  10   2      364.99      393.26     46.10 o 
  -8  10   2      357.22      354.48     34.45 o 
  -7  10   2        7.77       27.77     25.04 o 
  -6  10   2     2008.35     1911.51     45.57 o 
  -5  10   2     1215.39     1177.49     28.97 o 
  -4  10   2       37.98       67.81     12.97 o 
  -3  10   2     1082.43     1089.93     24.26 o 
  -2  10   2      110.88       94.35      9.58 o 
  -1  10   2       76.70       76.81     10.27 o 
   0  10   2      766.16      791.94     14.47 o 
   1  10   2       98.70      114.56      9.88 o 
   2  10   2      103.32       98.84      9.20 o 
   3  10   2     1087.02     1067.87     21.23 o 
   4  10   2       41.00       89.89     13.59 o 
   5  10   2     1169.91     1138.07     27.93 o 
   6  10   2     1971.86     1883.16     48.20 o 
   7  10   2        8.09       19.50     24.57 o 
   8  10   2      389.93      320.46     33.34 o 
   9  10   2      368.83      336.62     77.09 o 
  10  10   2       68.74       45.63     51.86 o 
  11  10   2       74.20       10.93     52.51 o 
  12  10   2      167.25      218.57     78.92 o 
  13  10   2      217.09      120.21     81.37 o 
  14  10   2      117.94      165.10    128.78 o 
 -13  11   2       82.67       64.99     87.44 o 
 -12  11   2      216.46      167.70     79.93 o 
 -11  11   2      604.91      582.96    106.89 o 
 -10  11   2      224.02      207.23     55.70 o 
  -9  11   2       61.09       79.52     43.45 o 
  -8  11   2     1217.28     1146.51     53.39 o 
  -7  11   2     1515.66     1606.30     49.70 o 
  -6  11   2      607.34      634.34     46.31 o 
  -5  11   2      274.19      267.91     19.01 o 
  -4  11   2     1583.52     1489.47     28.39 o 
  -3  11   2     3103.53     3025.87     41.66 o 
  -2  11   2     2921.96     2853.79     36.53 o 
  -1  11   2     2591.65     2457.07     31.17 o 
   0  11   2      259.49      274.08     14.22 o 
   1  11   2     2634.87     2546.78     31.14 o 
   2  11   2     2833.34     2823.17     33.65 o 
   3  11   2     3065.99     2982.24     39.39 o 
   4  11   2     1558.80     1536.98     28.61 o 
   5  11   2      282.77      290.23     19.10 o 
   6  11   2      617.91      671.83     30.23 o 
   7  11   2     1470.78     1519.60     51.38 o 
   8  11   2     1230.29     1157.73     48.87 o 
   9  11   2       73.03       66.48     40.82 o 
  10  11   2      213.03      194.83     57.45 o 
  11  11   2      596.84      627.49     67.08 o 
  12  11   2      217.29      102.51     79.82 o 
  13  11   2       82.54      139.54     86.73 o 
 -13  12   2      130.13       69.44    108.85 o 
 -12  12   2       48.64      160.62    117.93 o 
 -11  12   2       73.10       53.34     79.13 o 
 -10  12   2      165.65       90.88     61.36 o 
  -9  12   2       29.56       13.36     58.10 o 
  -8  12   2      435.35      454.32     51.88 o 
  -7  12   2      405.42      420.02     39.84 o 
  -6  12   2      218.65      219.47     25.56 o 
  -5  12   2      495.79      547.06     25.85 o 
  -4  12   2      162.66      160.31     19.55 o 
  -3  12   2      244.11      250.98     18.42 o 
  -2  12   2        8.61        5.45     11.61 o 
  -1  12   2      665.42      743.19     19.80 o 
   0  12   2       42.60       65.65     14.19 o 
   1  12   2      677.04      720.78     18.87 o 
   2  12   2        9.41       17.67     11.49 o 
   3  12   2      230.74      231.12     18.83 o 
   4  12   2      179.40      157.71     17.07 o 
   5  12   2      519.22      556.06     25.78 o 
   6  12   2      230.76      283.57     26.93 o 
   7  12   2      402.96      455.30     36.19 o 
   8  12   2      455.24      472.89     59.68 o 
   9  12   2       24.05       57.40     53.62 o 
  10  12   2      170.96      227.84     58.55 o 
  11  12   2       71.24       65.57     75.01 o 
  12  12   2       50.59       20.58     78.69 o 
  13  12   2      136.29      258.79     87.10 o 
 -12  13   2      142.80       28.81     85.57 o 
 -11  13   2      242.60      252.66     86.86 o 
 -10  13   2       11.64       24.91     77.52 o 
  -9  13   2      237.73      258.45     89.32 o 
  -8  13   2      436.67      518.54     61.43 o 
  -7  13   2     3631.72     3380.17     91.81 o 
  -6  13   2      180.78      156.91     27.29 o 
  -5  13   2       56.73       35.97     24.12 o 
  -4  13   2      829.25      792.34     28.87 o 
  -3  13   2     1330.65     1322.77     32.28 o 
  -2  13   2     3171.72     2953.85     42.35 o 
  -1  13   2     2147.28     2095.08     32.93 o 
   0  13   2       55.26       12.79     15.29 o 
   1  13   2     2122.21     2075.48     33.71 o 
   2  13   2     3164.48     3112.74     46.96 o 
   3  13   2     1359.96     1394.17     31.03 o 
   4  13   2      837.74      777.51     26.79 o 
   5  13   2       56.19       34.39     22.43 o 
   6  13   2      190.63      219.08     28.37 o 
   7  13   2     3663.86     3367.12     91.78 o 
   8  13   2      476.74      535.89     62.64 o 
   9  13   2      236.94      210.66     54.48 o 
  10  13   2       13.01       13.96     74.35 o 
  11  13   2      247.07      107.59     88.74 o 
  12  13   2      140.20      114.64     81.89 o 
 -11  14   2       15.55       21.51     83.40 o 
 -10  14   2       32.73      -22.17     80.11 o 
  -9  14   2      136.00      252.39     82.23 o 
  -8  14   2      256.31      342.27     60.30 o 
  -7  14   2       75.92      119.49     41.48 o 
  -6  14   2      268.19      279.50     34.05 o 
  -5  14   2      243.89      284.62     32.77 o 
  -4  14   2       43.24       50.59     27.31 o 
  -3  14   2       26.01      -15.65     23.04 o 
  -2  14   2       10.15       -4.39     21.21 o 
  -1  14   2      265.70      282.23     20.25 o 
   0  14   2       50.70       94.53     17.74 o 
   1  14   2      261.33      239.26     18.61 o 
   2  14   2       10.18       -1.32     21.12 o 
   3  14   2       25.29        5.08     21.01 o 
   4  14   2       39.20       66.33     27.78 o 
   5  14   2      236.05      204.40     28.39 o 
   6  14   2      255.76      282.08     32.48 o 
   7  14   2       74.70      179.35     44.43 o 
   8  14   2      265.14      259.81     57.40 o 
   9  14   2      129.29      184.39     78.58 o 
  10  14   2       38.67      115.72     80.10 o 
  11  14   2       16.66      -28.49     80.37 o 
 -11  15   2       46.12      200.64    103.30 o 
 -10  15   2       34.47       23.81     83.18 o 
  -9  15   2      454.59      463.37     88.01 o 
  -8  15   2      787.56      567.10     92.83 o 
  -7  15   2     2146.67     2360.66     68.64 o 
  -6  15   2      615.13      627.87     44.95 o 
  -5  15   2       67.76       80.30     40.46 o 
  -4  15   2      537.15      428.01     38.10 o 
  -3  15   2     1338.52     1340.59     44.11 o 
  -2  15   2     3106.27     3096.21     63.53 o 
  -1  15   2     1325.95     1333.06     34.53 o 
   0  15   2       26.93       35.27     22.46 o 
   1  15   2     1320.27     1317.20     34.52 o 
   2  15   2     3117.90     3032.34     81.83 o 
   3  15   2     1325.61     1373.89     48.53 o 
   4  15   2      548.02      525.70     35.97 o 
   5  15   2       73.71       70.47     32.27 o 
   6  15   2      598.00      590.08     52.16 o 
   7  15   2     2154.79     2296.31     68.11 o 
   8  15   2      803.97     1009.38     96.74 o 
   9  15   2      445.86      527.88    202.66 o 
  10  15   2       36.62      -16.17     79.42 o 
  11  15   2       39.93      -17.19     84.18 o 
 -10  16   2       34.80       37.96     86.80 o 
  -9  16   2      247.59      226.43    102.48 o 
  -8  16   2      108.92       88.43     48.47 o 
  -7  16   2       32.11      -12.59     43.74 o 
  -6  16   2       61.86       24.44     45.72 o 
  -5  16   2       69.11      100.72     37.78 o 
  -4  16   2        4.48       16.63     35.65 o 
  -3  16   2        2.70       39.82     31.82 o 
  -2  16   2      231.99      217.60     32.60 o 
  -1  16   2      350.86      407.19     33.26 o 
   0  16   2     1718.77     1819.44     46.58 o 
   1  16   2      349.59      340.70     33.44 o 
   2  16   2      241.59      216.68     32.74 o 
   3  16   2        3.18       26.57     34.99 o 
   4  16   2        4.95       27.02     36.59 o 
   5  16   2       66.38      177.72     38.79 o 
   6  16   2       55.18       59.78     42.63 o 
   7  16   2       30.74       48.62     60.66 o 
   8  16   2      112.09      164.86     62.16 o 
   9  16   2      239.98      260.92    196.70 o 
  10  16   2       38.39       60.27     85.37 o 
  -9  17   2       68.96      105.92     62.36 o 
  -8  17   2      358.95      380.88     54.30 o 
  -7  17   2      526.66      504.03     54.17 o 
  -6  17   2      246.21      241.35     70.25 o 
  -5  17   2      182.86      219.21     46.98 o 
  -4  17   2      290.37      297.89     84.38 o 
  -3  17   2     1604.60     1673.45     63.10 o 
  -2  17   2      555.09      593.84     40.23 o 
  -1  17   2      542.00      560.08     37.89 o 
   0  17   2       75.20       85.23     26.25 o 
   1  17   2      570.04      584.27     39.05 o 
   2  17   2      539.23      530.24     41.98 o 
   3  17   2     1614.15     1595.39     63.11 o 
   4  17   2      315.26      201.74     45.22 o 
   5  17   2      188.59      184.01     47.14 o 
   6  17   2      248.17      320.71     49.70 o 
   7  17   2      523.94      546.06     55.53 o 
   8  17   2      362.88      288.97     64.29 o 
   9  17   2       64.71      -62.24     62.24 o 
  -8  18   2       34.22       45.98     57.11 o 
  -7  18   2       63.04       10.00     63.07 o 
  -6  18   2       79.26       23.15     48.49 o 
  -5  18   2       39.52      114.28     47.97 o 
  -4  18   2      109.71      104.96     47.22 o 
  -3  18   2       16.97      126.89     47.39 o 
  -2  18   2       44.28      106.91     44.92 o 
  -1  18   2      240.32      236.10     37.49 o 
   0  18   2      222.12      330.55     41.70 o 
   1  18   2      239.84      271.53     41.50 o 
   2  18   2       40.82       52.53     43.90 o 
   3  18   2       14.65        6.78     44.02 o 
   4  18   2      114.66      162.18     47.79 o 
   5  18   2       42.66       39.37     48.43 o 
   6  18   2       89.39      142.74     51.69 o 
   7  18   2       61.21      127.27     52.21 o 
   8  18   2       33.97       52.45     51.82 o 
  -6  19   2       25.21       90.78     51.60 o 
  -5  19   2      261.35      209.69     53.09 o 
  -4  19   2      103.73      140.23     49.95 o 
  -3  19   2      673.21      694.21     56.55 o 
  -2  19   2      146.40      143.71     48.84 o 
  -1  19   2      251.89      215.67     46.55 o 
   0  19   2       96.16      141.05     88.09 o 
   1  19   2      257.00      271.26     47.26 o 
   2  19   2      142.80      180.75     48.56 o 
   3  19   2      657.63      643.22     56.04 o 
   4  19   2      111.32      163.87     50.34 o 
   5  19   2      269.90      410.01     54.57 o 
   6  19   2       22.38       67.31     52.24 o 
  -5  20   2       42.78      107.05    112.38 o 
  -4  20   2       35.29       64.51     52.25 o 
  -3  20   2       47.72       42.10     51.26 o 
  -2  20   2      117.19      166.45     54.37 o 
  -1  20   2      252.24      306.11     92.70 o 
   0  20   2       61.40       99.67     88.29 o 
   1  20   2      242.20      213.06     91.17 o 
   2  20   2      118.10       54.30     49.21 o 
   3  20   2       44.82       35.01     51.41 o 
   4  20   2       33.83      -51.73     51.73 o 
   5  20   2       44.28      -56.39     86.53 o 
  -1  21   2       63.64       22.94    104.78 o 
   0  21   2        4.46      -84.17     84.17 o 
   1  21   2       57.51       60.14     92.02 o 
   1   0   3        3.94       -1.41      1.41 o 
   2   0   3       31.24       31.02      2.40 o 
   3   0   3      200.83      210.65      4.51 o 
   4   0   3       18.14       27.40      4.22 o 
   5   0   3      487.52      410.28     11.42 o 
   6   0   3      639.89      688.92     11.86 o 
   7   0   3       21.97       23.34      6.17 o 
   8   0   3       10.42       11.49      8.87 o 
   9   0   3     1086.68     1123.77     22.39 o 
  10   0   3       18.57        0.76     19.99 o 
  11   0   3        3.49        7.40     24.47 o 
  12   0   3       27.63       12.14     41.71 o 
  13   0   3      345.76      434.65    109.32 o 
  14   0   3        0.17       44.82     70.80 o 
  15   0   3       48.47        7.68     77.76 o 
  16   0   3        9.08        8.11     83.92 o 
 -16   1   3      382.84      378.19    126.89 o 
 -15   1   3       44.89       11.36     78.71 o 
 -14   1   3       87.89      105.84     60.68 o 
 -13   1   3      166.96      244.04     69.69 o 
 -12   1   3      629.77      718.38     57.53 o 
 -11   1   3       35.10       56.16     31.02 o 
 -10   1   3     2026.86     1855.11     50.23 o 
  -9   1   3      102.98       77.47     13.78 o 
  -8   1   3     2329.45     2329.82     26.06 o 
  -7   1   3     1291.94     1293.50     15.84 o 
  -6   1   3    11324.92    11155.07     77.75 o 
  -5   1   3      675.28      760.64     11.47 o 
  -4   1   3     3378.64     3296.72     26.59 o 
  -3   1   3      201.01      204.74      4.25 o 
  -2   1   3    59801.94    62431.74    433.98 o 
  -1   1   3     2224.12     2203.63     21.60 o 
   0   1   3       12.07       -3.40      3.40 o 
   1   1   3     2229.92     2232.80     19.67 o 
   2   1   3    60462.79    63157.77    433.82 o 
   3   1   3      189.03      187.72      4.45 o 
   4   1   3     3151.98     3117.35     26.43 o 
   5   1   3      682.46      798.45     11.54 o 
   6   1   3    11241.73    11004.40     81.19 o 
   7   1   3     1296.88     1312.15     15.51 o 
   8   1   3     2334.29     2355.81     26.05 o 
   9   1   3      105.80       89.55     14.06 o 
  10   1   3     2033.95     1895.26     39.20 o 
  11   1   3       36.47       22.15     25.33 o 
  12   1   3      621.45      679.59     47.69 o 
  13   1   3      165.68      212.35     56.09 o 
  14   1   3       88.51      113.39    107.89 o 
  15   1   3       46.04      -34.32    108.85 o 
  16   1   3      381.44      284.32    122.76 o 
 -15   2   3       71.66       -6.26     78.43 o 
 -14   2   3        3.83       50.52     59.03 o 
 -13   2   3       75.15       64.11     55.25 o 
 -12   2   3      120.98      139.57     36.90 o 
 -11   2   3      646.25      612.59     35.10 o 
 -10   2   3       11.85       60.30     16.70 o 
  -9   2   3      214.45      216.65     16.99 o 
  -8   2   3      626.02      655.41     15.62 o 
  -7   2   3      368.72      337.17     12.64 o 
  -6   2   3       44.72       38.17      6.61 o 
  -5   2   3     2591.39     2545.72     26.85 o 
  -4   2   3      216.97      210.05      6.05 o 
  -3   2   3     2185.53     2281.40     22.00 o 
  -2   2   3    10558.60    11318.42     89.50 o 
  -1   2   3      868.70      900.48     10.25 o 
   0   2   3      441.17      418.86      8.89 o 
   1   2   3      880.53      911.68      9.76 o 
   2   2   3    10561.19    11230.42    102.75 o 
   3   2   3     2194.09     2328.03     19.52 o 
   4   2   3      202.59      192.69      5.83 o 
   5   2   3     2636.85     2660.67     24.35 o 
   6   2   3       55.33       45.03      6.91 o 
   7   2   3      364.63      371.13      9.80 o 
   8   2   3      618.89      641.73     18.70 o 
   9   2   3      202.87      205.19     18.90 o 
  10   2   3        9.18       10.00     12.15 o 
  11   2   3      629.25      596.12     35.25 o 
  12   2   3      120.45      120.79     36.04 o 
  13   2   3       69.02      123.01    128.42 o 
  14   2   3        3.14      -39.52     73.38 o 
  15   2   3       65.60      110.97    108.37 o 
 -15   3   3       54.16       54.16     80.35 o 
 -14   3   3       12.67       40.82     59.33 o 
 -13   3   3      129.45       94.74     56.08 o 
 -12   3   3     1994.72     1721.44     63.59 o 
 -11   3   3      119.51      153.48     29.86 o 
 -10   3   3     1240.23     1233.43     31.45 o 
  -9   3   3      527.55      608.98     21.80 o 
  -8   3   3     5251.01     5341.32     61.51 o 
  -7   3   3      349.78      362.54     11.34 o 
  -6   3   3     9655.94     9735.68     76.09 o 
  -5   3   3      506.54      586.68     10.11 o 
  -4   3   3    13006.80    13617.36    113.13 o 
  -3   3   3     5054.95     5468.86     50.77 o 
  -2   3   3    75444.76    77627.64    710.95 o 
  -1   3   3     1272.57     1360.07     13.31 o 
   0   3   3      472.21      480.38      9.86 o 
   1   3   3     1236.31     1311.98     14.47 o 
   2   3   3    75453.27    78045.13    662.23 o 
   3   3   3     4991.50     5368.12     50.08 o 
   4   3   3    13046.96    13679.05    109.03 o 
   5   3   3      521.47      615.39     10.89 o 
   6   3   3     9650.23     9706.13     73.79 o 
   7   3   3      343.76      358.42     10.63 o 
   8   3   3     5143.75     5280.83     54.58 o 
   9   3   3      535.63      575.44     24.85 o 
  10   3   3     1222.24     1282.12     36.05 o 
  11   3   3      110.29      100.52     27.69 o 
  12   3   3     2006.74     1925.68     63.54 o 
  13   3   3      129.83      158.38     56.31 o 
  14   3   3       10.35      -26.28     57.60 o 
  15   3   3       50.82       59.20    107.43 o 
 -15   4   3       92.47      104.61     86.03 o 
 -14   4   3       43.82      120.06     79.59 o 
 -13   4   3      115.94      114.56     56.90 o 
 -12   4   3        8.12       26.25     37.32 o 
 -11   4   3        4.33       18.37     25.31 o 
 -10   4   3     1349.23     1417.05     35.25 o 
  -9   4   3      907.06      937.22     35.51 o 
  -8   4   3      956.75     1067.55     24.86 o 
  -7   4   3      251.42      247.42     11.27 o 
  -6   4   3     1462.60     1582.35     19.37 o 
  -5   4   3     2512.99     2674.24     26.64 o 
  -4   4   3     5562.80     5372.77     46.42 o 
  -3   4   3      241.34      274.53      8.64 o 
  -2   4   3      572.54      628.28     14.21 o 
  -1   4   3      653.63      648.43      9.63 o 
   0   4   3     6241.87     6296.46     51.48 o 
   1   4   3      639.93      659.27      9.26 o 
   2   4   3      546.13      596.06     10.51 o 
   3   4   3      237.38      276.83      8.22 o 
   4   4   3     5573.90     5450.12     49.70 o 
   5   4   3     2436.53     2627.17     23.50 o 
   6   4   3     1472.40     1595.20     18.82 o 
   7   4   3      251.21      235.93     12.49 o 
   8   4   3      934.59     1076.82     27.13 o 
   9   4   3      952.32      958.95     27.42 o 
  10   4   3     1336.02     1426.73     42.30 o 
  11   4   3        5.07       14.59     27.39 o 
  12   4   3        8.40       54.02     38.99 o 
  13   4   3      120.96      179.19     57.65 o 
  14   4   3       44.60      -53.53     56.95 o 
  15   4   3      101.08      -69.81    107.08 o 
 -15   5   3       34.00       80.30     84.30 o 
 -14   5   3       24.86       39.17     76.93 o 
 -13   5   3       34.54       11.96     58.75 o 
 -12   5   3      568.77      621.18     48.02 o 
 -11   5   3      915.92      870.19     35.97 o 
 -10   5   3       75.14       55.27     23.09 o 
  -9   5   3      102.78       99.43     18.81 o 
  -8   5   3     3715.48     3485.09     55.95 o 
  -7   5   3      580.95      649.40     19.46 o 
  -6   5   3     6544.14     6245.05     58.31 o 
  -5   5   3      683.52      705.63     12.50 o 
  -4   5   3     4441.71     4327.45     39.16 o 
  -3   5   3     1856.83     2069.85     24.26 o 
  -2   5   3    26599.92    26147.65    246.55 o 
  -1   5   3       56.30       50.58      4.48 o 
   0   5   3      440.71      475.00      8.76 o 
   1   5   3       55.24       47.55      4.92 o 
   2   5   3    26974.47    26798.62    236.42 o 
   3   5   3     1853.97     2064.52     24.90 o 
   4   5   3     4510.44     4408.60     40.76 o 
   5   5   3      678.93      726.70     13.12 o 
   6   5   3     6554.52     6305.18     58.10 o 
   7   5   3      602.59      651.29     18.25 o 
   8   5   3     3697.78     3510.07     49.88 o 
   9   5   3       99.02       73.02     18.85 o 
  10   5   3       79.94      144.39     23.97 o 
  11   5   3      875.90      836.62     39.34 o 
  12   5   3      563.19      537.35     55.15 o 
  13   5   3       32.62       93.96     61.19 o 
  14   5   3       21.13      -14.26     64.21 o 
  15   5   3       29.46      -79.13    106.96 o 
 -15   6   3       26.42       53.14     85.73 o 
 -14   6   3      101.88       98.73     87.62 o 
 -13   6   3       49.36       82.03     57.53 o 
 -12   6   3        9.33        1.97     44.65 o 
 -11   6   3       99.02       87.71     31.22 o 
 -10   6   3     1479.77     1589.27     47.13 o 
  -9   6   3      380.24      394.32     23.46 o 
  -8   6   3      830.50      890.06     26.50 o 
  -7   6   3      390.97      351.17     26.51 o 
  -6   6   3      487.16      477.74     16.21 o 
  -5   6   3      500.92      532.92     13.04 o 
  -4   6   3     1860.72     1726.93     23.29 o 
  -3   6   3      142.33      137.10      7.19 o 
  -2   6   3     3950.71     4086.60     39.04 o 
  -1   6   3      107.63      110.68      5.41 o 
   0   6   3    11569.68    11748.94     86.54 o 
   1   6   3      101.22      114.99      5.90 o 
   2   6   3     4007.43     4165.06     42.34 o 
   3   6   3      137.83      119.67      7.94 o 
   4   6   3     1930.95     1773.34     22.51 o 
   5   6   3      485.13      521.41     15.80 o 
   6   6   3      497.31      505.85     20.66 o 
   7   6   3      394.50      367.22     18.21 o 
   8   6   3      844.15      850.27     26.12 o 
   9   6   3      368.31      376.20     23.69 o 
  10   6   3     1491.25     1612.33     41.46 o 
  11   6   3       91.76       78.28     37.82 o 
  12   6   3        8.75      -10.30     53.01 o 
  13   6   3       46.31      -52.17     55.54 o 
  14   6   3      111.77       30.02     73.05 o 
  15   6   3       23.25       -0.59    109.91 o 
 -15   7   3      103.37      122.81    135.62 o 
 -14   7   3       36.34       48.67     80.34 o 
 -13   7   3       16.07      -58.34     58.34 o 
 -12   7   3      323.30      271.61     48.76 o 
 -11   7   3      264.21      283.86     34.65 o 
 -10   7   3      116.24       98.49     24.52 o 
  -9   7   3       43.11       60.34     20.79 o 
  -8   7   3     3848.80     3568.99     52.59 o 
  -7   7   3      383.84      404.31     19.19 o 
  -6   7   3     9232.27     8631.58    100.58 o 
  -5   7   3      144.13      136.85     14.05 o 
  -4   7   3     1096.46     1107.29     19.08 o 
  -3   7   3       33.59       58.41      9.52 o 
  -2   7   3    18447.76    18831.67    141.60 o 
  -1   7   3       73.65       70.56      5.40 o 
   0   7   3      480.07      564.02      9.85 o 
   1   7   3       83.50       73.96      5.53 o 
   2   7   3    18449.18    18952.70    140.85 o 
   3   7   3       38.48       37.34      7.89 o 
   4   7   3     1072.52     1143.60     19.63 o 
   5   7   3      138.72      152.60     13.57 o 
   6   7   3     9206.83     8759.22     92.97 o 
   7   7   3      377.65      372.61     19.80 o 
   8   7   3     3824.74     3603.21     56.28 o 
   9   7   3       45.64       73.96     22.31 o 
  10   7   3      120.23       96.35     27.26 o 
  11   7   3      274.27      235.59     42.33 o 
  12   7   3      322.35      336.60     84.90 o 
  13   7   3       14.37      121.06     59.94 o 
  14   7   3       34.33      -17.42     74.76 o 
  15   7   3       94.65       79.95    112.97 o 
 -14   8   3      285.92      195.76    221.64 o 
 -13   8   3      314.70      396.24     96.23 o 
 -12   8   3      258.24      190.81     59.99 o 
 -11   8   3      194.94      212.47     43.76 o 
 -10   8   3      646.97      680.60     39.39 o 
  -9   8   3      219.89      155.74     26.20 o 
  -8   8   3      967.68      977.59     32.97 o 
  -7   8   3      273.95      258.54     22.52 o 
  -6   8   3     1775.06     1749.93     34.65 o 
  -5   8   3      575.75      533.93     18.61 o 
  -4   8   3     6032.60     5738.21     59.30 o 
  -3   8   3      171.52      179.28      8.93 o 
  -2   8   3      780.11      848.57     12.81 o 
  -1   8   3      460.36      532.59     12.71 o 
   0   8   3    10602.35    10459.90     76.77 o 
   1   8   3      434.30      500.22     10.00 o 
   2   8   3      777.15      846.93     13.50 o 
   3   8   3      176.93      181.08      9.75 o 
   4   8   3     6066.05     5841.36     59.27 o 
   5   8   3      554.59      518.04     19.26 o 
   6   8   3     1762.79     1708.24     36.85 o 
   7   8   3      285.56      272.46     23.00 o 
   8   8   3      956.90      955.25     31.52 o 
   9   8   3      205.44      247.80     43.03 o 
  10   8   3      652.32      595.58     40.60 o 
  11   8   3      201.41      109.66     54.04 o 
  12   8   3      259.03      300.02     61.13 o 
  13   8   3      303.41      267.61     77.98 o 
  14   8   3      287.49      276.84     83.53 o 
 -14   9   3       21.98       72.43     85.93 o 
 -13   9   3       17.84       49.64    119.22 o 
 -12   9   3       44.32      112.16     80.02 o 
 -11   9   3      350.72      452.86     80.75 o 
 -10   9   3       12.64       16.99     44.07 o 
  -9   9   3      104.36       95.24     34.31 o 
  -8   9   3     1773.95     1761.81     44.39 o 
  -7   9   3     1098.75     1082.35     33.62 o 
  -6   9   3     1912.34     1848.80     39.49 o 
  -5   9   3       90.47       95.21     15.90 o 
  -4   9   3     2505.98     2439.12     40.36 o 
  -3   9   3     1032.05     1009.94     22.53 o 
  -2   9   3    12116.95    12273.79    100.78 o 
  -1   9   3      146.60      145.42      8.57 o 
   0   9   3      561.73      597.62     11.68 o 
   1   9   3      139.07      128.25      8.26 o 
   2   9   3    12043.61    12193.99     96.45 o 
   3   9   3     1030.29      976.26     18.77 o 
   4   9   3     2529.39     2507.75     33.33 o 
   5   9   3       94.84       89.95     14.56 o 
   6   9   3     1930.39     1863.85     39.93 o 
   7   9   3     1094.32     1007.69     38.19 o 
   8   9   3     1753.73     1781.47     47.19 o 
   9   9   3      105.85       97.85     31.08 o 
  10   9   3       11.85        0.62     40.12 o 
  11   9   3      361.99      286.74     57.30 o 
  12   9   3       49.05       77.46     72.66 o 
  13   9   3       17.81       11.77     77.13 o 
  14   9   3       21.08      186.56    129.60 o 
 -14  10   3      263.89      175.19     90.33 o 
 -13  10   3       17.44      -29.61     81.36 o 
 -12  10   3       49.10      -75.38     75.38 o 
 -11  10   3      168.87      183.22     62.98 o 
 -10  10   3      786.60      916.03     67.53 o 
  -9  10   3      114.03      158.56     42.76 o 
  -8  10   3      780.42      802.41     39.92 o 
  -7  10   3       36.85       30.32     29.75 o 
  -6  10   3     3268.00     3322.67     56.27 o 
  -5  10   3      348.12      375.71     20.66 o 
  -4  10   3     5374.58     5434.15     56.52 o 
  -3  10   3      406.91      430.39     15.33 o 
  -2  10   3      264.48      243.57     11.90 o 
  -1  10   3      160.67      139.40     11.05 o 
   0  10   3     9528.35     9543.33     81.45 o 
   1  10   3      173.36      148.63     10.01 o 
   2  10   3      272.70      234.79      9.92 o 
   3  10   3      388.60      395.43     15.82 o 
   4  10   3     5284.67     5259.99     58.20 o 
   5  10   3      362.90      359.59     19.73 o 
   6  10   3     3280.21     3245.43     60.79 o 
   7  10   3       34.57       82.28     24.60 o 
   8  10   3      770.43      796.11     39.69 o 
   9  10   3      120.16      125.38     40.56 o 
  10  10   3      791.90      866.31     71.24 o 
  11  10   3      171.54      207.82     57.53 o 
  12  10   3       50.31      151.74     78.92 o 
  13  10   3       18.24      125.59     80.90 o 
  14  10   3      268.85      264.98    131.25 o 
 -13  11   3      175.87      195.74     88.14 o 
 -12  11   3      161.37       66.97    149.30 o 
 -11  11   3       48.11       39.58     78.06 o 
 -10  11   3      257.67      359.58     60.72 o 
  -9  11   3      114.49       68.98     43.98 o 
  -8  11   3       66.69       70.56     33.61 o 
  -7  11   3      334.11      350.22     36.39 o 
  -6  11   3      597.10      609.68     31.89 o 
  -5  11   3      143.63      138.74     17.32 o 
  -4  11   3      821.28      818.84     21.73 o 
  -3  11   3      183.07      183.52     18.53 o 
  -2  11   3     4231.21     4188.27     50.10 o 
  -1  11   3     1621.69     1659.30     26.00 o 
   0  11   3        1.39        6.81     11.65 o 
   1  11   3     1645.43     1654.92     25.04 o 
   2  11   3     4297.46     4284.02     42.97 o 
   3  11   3      195.44      209.30     15.51 o 
   4  11   3      803.40      802.75     21.52 o 
   5  11   3      139.60      114.15     17.00 o 
   6  11   3      589.75      586.13     29.72 o 
   7  11   3      358.97      371.17     33.13 o 
   8  11   3       69.42      106.75     35.93 o 
   9  11   3      114.56      145.25     44.63 o 
  10  11   3      267.82      471.95    151.88 o 
  11  11   3       42.98       55.94     57.97 o 
  12  11   3      153.69      236.10    139.39 o 
  13  11   3      169.18      116.20     82.05 o 
 -13  12   3       13.68      -74.56     83.71 o 
 -12  12   3       98.71       64.55    117.99 o 
 -11  12   3      175.44      293.77     85.79 o 
 -10  12   3     1306.87     1362.18     88.14 o 
  -9  12   3       42.01       17.76     49.28 o 
  -8  12   3      430.48      440.21     48.29 o 
  -7  12   3      279.19      286.93     37.63 o 
  -6  12   3     1965.35     1940.63     45.31 o 
  -5  12   3       93.68       91.49     19.51 o 
  -4  12   3     3836.43     3743.42     53.30 o 
  -3  12   3      500.29      490.67     20.69 o 
  -2  12   3     2284.59     2295.35     35.07 o 
  -1  12   3      306.17      285.74     16.81 o 
   0  12   3    15498.25    14968.95    138.67 o 
   1  12   3      284.72      297.62     15.44 o 
   2  12   3     2281.82     2249.35     30.07 o 
   3  12   3      512.51      496.95     19.69 o 
   4  12   3     3838.44     3833.65     51.06 o 
   5  12   3       95.81      104.21     20.65 o 
   6  12   3     1937.22     1963.59     45.55 o 
   7  12   3      278.24      318.15     35.42 o 
   8  12   3      433.64      468.05     51.25 o 
   9  12   3       42.29       58.09     51.53 o 
  10  12   3     1334.27     1475.41     80.89 o 
  11  12   3      178.59      193.97     77.26 o 
  12  12   3       98.75      192.08    152.18 o 
  13  12   3       13.23       63.68    118.75 o 
 -12  13   3       12.42      -34.33     82.52 o 
 -11  13   3       50.85       90.37     83.53 o 
 -10  13   3      121.71      184.00     82.84 o 
  -9  13   3      167.84      203.49     61.79 o 
  -8  13   3      189.09      214.43     57.87 o 
  -7  13   3      501.58      534.05     49.98 o 
  -6  13   3       16.78        3.95     28.54 o 
  -5  13   3        1.46      -24.32     24.32 o 
  -4  13   3        6.10       12.94     22.35 o 
  -3  13   3      247.48      267.77     21.27 o 
  -2  13   3      482.55      510.47     20.30 o 
  -1  13   3      183.15      180.47     16.64 o 
   0  13   3        6.85       28.11     15.33 o 
   1  13   3      181.43      185.41     16.73 o 
   2  13   3      475.76      491.81     20.23 o 
   3  13   3      235.94      286.48     21.28 o 
   4  13   3        5.55       22.27     19.90 o 
   5  13   3        1.78       16.85     21.64 o 
   6  13   3       18.16       14.55     25.42 o 
   7  13   3      477.39      453.48     47.10 o 
   8  13   3      186.19      189.41     53.76 o 
   9  13   3      167.01      232.82     60.33 o 
  10  13   3      125.18        1.37     74.16 o 
  11  13   3       53.98      -60.10    135.44 o 
  12  13   3       12.31      -46.26     80.45 o 
 -11  14   3       17.24      -48.57     83.46 o 
 -10  14   3      832.02      946.91     98.74 o 
  -9  14   3       23.61       36.50     78.58 o 
  -8  14   3      358.61      379.89     64.61 o 
  -7  14   3       98.22       88.70     41.49 o 
  -6  14   3      379.40      385.90     38.19 o 
  -5  14   3       63.57        5.93     31.33 o 
  -4  14   3     2960.85     2913.84     60.16 o 
  -3  14   3      391.22      415.23     29.02 o 
  -2  14   3     1184.39     1155.27     32.78 o 
  -1  14   3     1114.38     1086.93     26.86 o 
   0  14   3     7752.88     7702.54     80.28 o 
   1  14   3     1137.93     1205.05     27.16 o 
   2  14   3     1210.84     1203.10     40.53 o 
   3  14   3      424.48      446.82     24.57 o 
   4  14   3     2928.89     2952.37     62.70 o 
   5  14   3       67.94       78.01     29.40 o 
   6  14   3      426.70      422.25     32.57 o 
   7  14   3       87.18      112.62     42.41 o 
   8  14   3      348.42      287.58     62.07 o 
   9  14   3       22.41       50.91     76.29 o 
  10  14   3      848.47      949.78     99.78 o 
  11  14   3       14.81      -59.71     79.77 o 
 -11  15   3       40.90       42.00     91.51 o 
 -10  15   3        4.05       57.02     80.26 o 
  -9  15   3      117.65      165.29     86.37 o 
  -8  15   3      119.64       23.20     75.93 o 
  -7  15   3      308.13      258.33     41.00 o 
  -6  15   3       38.56       81.08     36.47 o 
  -5  15   3       71.57       50.06     37.51 o 
  -4  15   3       39.54       37.22     37.69 o 
  -3  15   3       47.50       35.35     29.01 o 
  -2  15   3       76.37      101.39     29.82 o 
  -1  15   3      239.08      231.07     23.36 o 
   0  15   3      271.06      312.15     24.47 o 
   1  15   3      244.78      258.72     22.20 o 
   2  15   3       73.11      104.96     29.11 o 
   3  15   3       44.89       82.54     32.66 o 
   4  15   3       41.51       22.69     30.75 o 
   5  15   3       70.89        3.19     32.18 o 
   6  15   3       39.06       29.55     39.61 o 
   7  15   3      297.23      250.44     41.82 o 
   8  15   3      125.34      -66.51     81.90 o 
   9  15   3      115.16      163.63     80.30 o 
  10  15   3        4.05      -78.69     78.69 o 
  11  15   3       38.32       31.54     84.71 o 
 -10  16   3      704.71      631.57    102.41 o 
  -9  16   3       39.51       73.18    106.02 o 
  -8  16   3      592.78      599.59     53.98 o 
  -7  16   3      152.78      157.49     46.69 o 
  -6  16   3      893.99      773.79     53.16 o 
  -5  16   3       44.83       77.10     37.76 o 
  -4  16   3     1613.31     1595.03     55.60 o 
  -3  16   3      189.05      184.50     33.27 o 
  -2  16   3      369.65      414.81     35.32 o 
  -1  16   3      150.25      165.95     26.91 o 
   0  16   3     4277.76     4358.44     64.74 o 
   1  16   3      138.04      156.39     26.12 o 
   2  16   3      373.29      424.34     34.84 o 
   3  16   3      185.02      122.50     38.31 o 
   4  16   3     1585.63     1622.07     56.62 o 
   5  16   3       40.60       58.83     39.08 o 
   6  16   3      905.82      936.77    111.25 o 
   7  16   3      145.39      222.64     47.74 o 
   8  16   3      582.63      572.00     67.62 o 
   9  16   3       39.38       97.79     82.92 o 
  10  16   3      701.04      703.68    100.32 o 
  -9  17   3       74.92      104.85     66.93 o 
  -8  17   3       43.63       47.49     49.65 o 
  -7  17   3       84.48       88.71     61.27 o 
  -6  17   3       31.76      126.25     48.60 o 
  -5  17   3      109.31      142.23     45.29 o 
  -4  17   3      155.37      141.38     39.75 o 
  -3  17   3      237.98      227.79     39.38 o 
  -2  17   3      244.48      248.39     36.36 o 
  -1  17   3       78.41      108.78     32.80 o 
   0  17   3       13.61       57.39     26.37 o 
   1  17   3       80.39       76.01     34.15 o 
   2  17   3      248.39      228.31     42.49 o 
   3  17   3      246.03      286.28     40.39 o 
   4  17   3      151.76      178.51     45.14 o 
   5  17   3      104.22      151.59     46.30 o 
   6  17   3       29.94       64.18     47.26 o 
   7  17   3       87.99       90.08     49.61 o 
   8  17   3       48.90       -8.76     63.44 o 
   9  17   3       78.55      121.20     65.65 o 
  -8  18   3       60.24      159.60     59.83 o 
  -7  18   3      115.11       64.24     51.13 o 
  -6  18   3      569.16      555.04     55.45 o 
  -5  18   3       17.55       26.17     47.23 o 
  -4  18   3      556.24      637.05     62.13 o 
  -3  18   3      146.99      106.12     45.12 o 
  -2  18   3      291.24      266.04     51.49 o 
  -1  18   3       11.89        3.97     34.87 o 
   0  18   3     2392.94     2480.38     98.58 o 
   1  18   3       10.90       38.74     42.30 o 
   2  18   3      298.39      298.93     47.45 o 
   3  18   3      153.84       64.38     45.38 o 
   4  18   3      552.01      586.49     53.70 o 
   5  18   3       17.62       45.20     49.12 o 
   6  18   3      581.10      548.97     55.58 o 
   7  18   3      124.67       96.67     51.17 o 
   8  18   3       59.06      118.09     72.49 o 
  -6  19   3       36.83       91.73     53.68 o 
  -5  19   3      104.17       95.06     51.82 o 
  -4  19   3      143.54      136.56     50.32 o 
  -3  19   3       92.15      150.47     48.89 o 
  -2  19   3      204.93      211.74     49.33 o 
  -1  19   3       15.56       -1.04     44.26 o 
   0  19   3        1.17       52.89     81.76 o 
   1  19   3       15.04       78.36     44.64 o 
   2  19   3      208.76       92.90     47.59 o 
   3  19   3       95.91       57.42     49.31 o 
   4  19   3      145.27      172.77     69.02 o 
   5  19   3      101.83       93.51     51.76 o 
   6  19   3       35.44      -27.73     51.50 o 
  -4  20   3       91.94      184.44     53.66 o 
  -3  20   3       20.73       40.94     50.47 o 
  -2  20   3      122.87      167.97     49.54 o 
  -1  20   3       24.22      -36.05     84.63 o 
   0  20   3      831.95      703.58    102.02 o 
   1  20   3       22.54      102.49     89.38 o 
   2  20   3      124.16       96.09     51.17 o 
   3  20   3       19.69      -17.82     58.53 o 
   4  20   3       96.16       77.78     51.89 o 
  -1  21   3       55.71       45.45     94.11 o 
   0  21   3        3.36       16.74    150.71 o 
   1  21   3       52.45       46.44     90.26 o 
   0   0   4    33116.70    31488.73    702.89 o 
   1   0   4     7888.39     8217.34     73.79 o 
   2   0   4     2693.37     2718.18     22.12 o 
   3   0   4     1460.99     1529.33     14.26 o 
   4   0   4     2583.48     2537.86     22.10 o 
   5   0   4    16785.84    16262.15    119.77 o 
   6   0   4     3355.11     3519.94     28.98 o 
   7   0   4        9.30        5.03      6.88 o 
   8   0   4      275.36      344.38     12.15 o 
   9   0   4    10817.12    10535.60     95.70 o 
  10   0   4       48.43       51.88     19.82 o 
  11   0   4     2243.63     2175.20     59.61 o 
  12   0   4      335.61      276.76     49.22 o 
  13   0   4       49.09       49.86     64.50 o 
  14   0   4      318.43      144.81    106.25 o 
  15   0   4      307.99      302.75     89.86 o 
  16   0   4        0.89      -66.16    121.46 o 
 -15   1   4      104.10       76.34     81.87 o 
 -14   1   4       33.00       42.21     75.61 o 
 -13   1   4      125.73       95.38    151.48 o 
 -12   1   4      299.31      285.75     47.58 o 
 -11   1   4      123.57      162.43     32.00 o 
 -10   1   4      334.79      358.65     25.42 o 
  -9   1   4      839.13      895.21     21.58 o 
  -8   1   4      188.06      175.69     10.81 o 
  -7   1   4     1024.69     1035.49     14.90 o 
  -6   1   4      897.03      921.41     13.12 o 
  -5   1   4      264.76      269.61      6.63 o 
  -4   1   4      173.37      209.24      5.38 o 
  -3   1   4      566.93      647.75      7.47 o 
  -2   1   4      191.74      194.56      4.56 o 
  -1   1   4     6540.32     6592.39     77.41 o 
   0   1   4        2.47        6.87      1.79 o 
   1   1   4     6509.48     6629.17     63.51 o 
   2   1   4      192.23      201.50      4.78 o 
   3   1   4      579.89      662.96      7.97 o 
   4   1   4      183.08      206.16      5.93 o 
   5   1   4      258.28      270.12      7.53 o 
   6   1   4      874.30      889.16     13.05 o 
   7   1   4     1016.90     1018.51     15.05 o 
   8   1   4      173.15      196.38     11.25 o 
   9   1   4      834.97      885.52     23.22 o 
  10   1   4      338.76      402.78     23.50 o 
  11   1   4      113.81      151.25     27.98 o 
  12   1   4      329.47      401.64     46.64 o 
  13   1   4      123.63      195.82     60.86 o 
  14   1   4       31.59       55.54    105.54 o 
  15   1   4      104.89       13.09    111.79 o 
 -15   2   4      136.89      242.09    114.92 o 
 -14   2   4      731.58      904.22     96.51 o 
 -13   2   4      325.13      235.19     63.28 o 
 -12   2   4       28.86      -10.80     35.45 o 
 -11   2   4      358.35      419.20     36.62 o 
 -10   2   4      468.87      447.69     28.09 o 
  -9   2   4     5493.34     5351.68     67.49 o 
  -8   2   4      660.18      677.22     16.08 o 
  -7   2   4      269.95      342.39      9.95 o 
  -6   2   4     1299.61     1293.11     15.57 o 
  -5   2   4    37621.64    38122.24    271.74 o 
  -4   2   4      467.29      578.95      9.05 o 
  -3   2   4    17481.22    17934.17    146.21 o 
  -2   2   4       25.95       32.33      2.71 o 
  -1   2   4   105138.86   107090.20    978.11 o 
   0   2   4     6792.45     6912.10     75.64 o 
   1   2   4   104936.90   107372.53    882.33 o 
   2   2   4       27.90       30.05      3.33 o 
   3   2   4    17424.09    17960.78    133.30 o 
   4   2   4      399.86      510.86      8.77 o 
   5   2   4    37545.64    38092.04    278.52 o 
   6   2   4     1304.70     1320.80     16.22 o 
   7   2   4      270.79      341.18      9.69 o 
   8   2   4      655.05      702.13     16.90 o 
   9   2   4     5531.25     5480.16     66.64 o 
  10   2   4      487.52      457.58     32.00 o 
  11   2   4      371.22      371.94     30.45 o 
  12   2   4       29.39       -0.89     34.56 o 
  13   2   4      310.63      200.00     56.81 o 
  14   2   4      741.48      936.93    132.08 o 
  15   2   4      140.03      187.98    115.92 o 
 -15   3   4       90.87      199.25     85.47 o 
 -14   3   4       94.38      -17.81     75.67 o 
 -13   3   4       17.79       76.83     56.36 o 
 -12   3   4      277.47      261.84     46.81 o 
 -11   3   4      164.24      194.80     28.29 o 
 -10   3   4      248.71      287.05     22.32 o 
  -9   3   4       63.24       89.25     16.68 o 
  -8   3   4     1332.98     1264.37     26.05 o 
  -7   3   4     1845.42     1956.38     22.71 o 
  -6   3   4      142.08      141.86     10.48 o 
  -5   3   4       38.90       65.60      5.84 o 
  -4   3   4     1830.69     2187.45     22.74 o 
  -3   3   4     2191.98     2203.74     23.31 o 
  -2   3   4     4310.88     4309.06     44.08 o 
  -1   3   4     5263.73     5346.05     49.61 o 
   0   3   4     4283.31     4350.65     41.11 o 
   1   3   4     5240.22     5278.83     47.72 o 
   2   3   4     4338.60     4382.57     39.19 o 
   3   3   4     2203.74     2251.60     23.49 o 
   4   3   4     1877.41     2244.19     21.59 o 
   5   3   4       39.14       67.96      6.11 o 
   6   3   4      129.75      124.19      7.19 o 
   7   3   4     1846.99     1911.28     23.51 o 
   8   3   4     1314.85     1244.67     22.22 o 
   9   3   4       55.38       47.96     18.84 o 
  10   3   4      259.15      251.97     25.18 o 
  11   3   4      174.74      185.33     28.19 o 
  12   3   4      303.88      252.82     38.54 o 
  13   3   4       20.58       -5.93     97.75 o 
  14   3   4       96.11       86.91    106.25 o 
  15   3   4       94.68       66.75    110.73 o 
 -15   4   4      132.50      130.53     83.25 o 
 -14   4   4      191.07       55.51     79.11 o 
 -13   4   4      265.11      284.38     58.55 o 
 -12   4   4      260.60      261.19     46.42 o 
 -11   4   4     1070.15     1108.70     36.31 o 
 -10   4   4     1083.73     1125.66     31.63 o 
  -9   4   4     8367.74     7962.30     96.14 o 
  -8   4   4      209.09      184.76     16.25 o 
  -7   4   4     1160.15     1060.72     19.25 o 
  -6   4   4      431.06      450.83     10.57 o 
  -5   4   4    11885.23    11935.88     88.89 o 
  -4   4   4     2294.36     2275.44     23.34 o 
  -3   4   4     6255.62     6312.43     65.82 o 
  -2   4   4     2106.53     2281.76     27.11 o 
  -1   4   4    33746.68    34579.67    295.30 o 
   0   4   4      773.49      699.38     14.56 o 
   1   4   4    33497.25    34362.22    293.06 o 
   2   4   4     2068.16     2248.98     23.77 o 
   3   4   4     6167.36     6305.14     60.89 o 
   4   4   4     2308.55     2281.88     24.59 o 
   5   4   4    11805.92    11931.39     90.76 o 
   6   4   4      386.06      412.88     10.39 o 
   7   4   4     1147.36     1052.44     21.01 o 
   8   4   4      190.73      168.62     16.74 o 
   9   4   4     8364.77     8048.37     93.77 o 
  10   4   4     1072.87      950.99     35.75 o 
  11   4   4     1085.41     1176.13     48.90 o 
  12   4   4      267.52      327.57     50.52 o 
  13   4   4      248.06      196.01     56.93 o 
  14   4   4      192.29      146.35    106.96 o 
  15   4   4      133.95      176.18    122.76 o 
 -15   5   4        0.61      -66.10     82.72 o 
 -14   5   4       42.99      146.84    110.50 o 
 -13   5   4      407.26      350.94     61.59 o 
 -12   5   4      209.11      211.84     46.55 o 
 -11   5   4      980.62     1011.46     37.90 o 
 -10   5   4      391.50      363.43     24.52 o 
  -9   5   4       79.53       94.45     19.30 o 
  -8   5   4       95.00      114.72     16.25 o 
  -7   5   4     2605.17     2426.01     32.33 o 
  -6   5   4      752.19      753.42     18.90 o 
  -5   5   4      804.25      847.88     13.79 o 
  -4   5   4      219.88      236.07      8.58 o 
  -3   5   4      746.34      662.63     15.77 o 
  -2   5   4      404.08      370.73      8.54 o 
  -1   5   4     4668.53     4556.90     44.47 o 
   0   5   4       43.45       57.82      4.75 o 
   1   5   4     4708.32     4580.62     46.34 o 
   2   5   4      366.76      367.20      8.94 o 
   3   5   4      646.64      552.35     11.24 o 
   4   5   4      230.81      264.22      9.94 o 
   5   5   4      796.77      859.94     14.28 o 
   6   5   4      764.38      757.12     17.32 o 
   7   5   4     2587.21     2385.05     33.92 o 
   8   5   4      109.81      120.19     17.94 o 
   9   5   4       66.66       60.16     15.47 o 
  10   5   4      375.85      424.61     35.84 o 
  11   5   4      994.74      977.20     42.17 o 
  12   5   4      214.44      174.33     42.15 o 
  13   5   4      415.67      567.79     64.71 o 
  14   5   4       42.00       14.18     73.03 o 
  15   5   4        0.59      -87.15    103.30 o 
 -15   6   4       10.45      -19.94    106.66 o 
 -14   6   4      128.64       74.74     80.87 o 
 -13   6   4      150.14       63.06     58.72 o 
 -12   6   4      314.73      309.98     60.55 o 
 -11   6   4      169.23      249.05     32.29 o 
 -10   6   4      786.67      815.06     32.10 o 
  -9   6   4     3052.26     2992.24     48.45 o 
  -8   6   4      520.96      508.58     22.30 o 
  -7   6   4      953.97      897.65     22.86 o 
  -6   6   4     2428.16     2329.66     32.38 o 
  -5   6   4     6996.75     6912.06     60.69 o 
  -4   6   4     1700.67     1739.14     20.70 o 
  -3   6   4     1688.78     1518.19     19.37 o 
  -2   6   4      275.49      324.96      7.86 o 
  -1   6   4    17438.94    17904.82    138.11 o 
   0   6   4      262.66      341.44      7.19 o 
   1   6   4    17523.11    17995.57    145.32 o 
   2   6   4      291.11      326.33      9.00 o 
   3   6   4     1682.52     1537.81     20.01 o 
   4   6   4     1730.45     1735.62     24.87 o 
   5   6   4     7011.45     6869.63     68.38 o 
   6   6   4     2441.66     2300.22     34.36 o 
   7   6   4      938.61      901.78     23.17 o 
   8   6   4      477.66      458.31     23.52 o 
   9   6   4     3072.37     2897.10     51.25 o 
  10   6   4      797.32      864.91     32.52 o 
  11   6   4      172.79      226.62     39.21 o 
  12   6   4      301.67      432.36     59.70 o 
  13   6   4      148.63      223.86     59.70 o 
  14   6   4      124.69      -37.97    104.60 o 
  15   6   4       15.28      -41.04    107.79 o 
 -15   7   4       19.87        3.26     83.81 o 
 -14   7   4        3.81      -21.57     81.01 o 
 -13   7   4       32.51      133.09     60.82 o 
 -12   7   4      275.40      277.76     49.82 o 
 -11   7   4       18.68       15.03     33.83 o 
 -10   7   4       97.05       65.65     26.58 o 
  -9   7   4      437.67      448.32     25.19 o 
  -8   7   4      313.37      308.87     21.19 o 
  -7   7   4     1555.28     1556.60     31.34 o 
  -6   7   4      278.37      328.64     18.04 o 
  -5   7   4      157.09      174.42     13.57 o 
  -4   7   4      253.16      250.33     12.43 o 
  -3   7   4     9564.79     9200.12     77.44 o 
  -2   7   4      399.26      396.06     11.73 o 
  -1   7   4     4834.32     4802.51     38.73 o 
   0   7   4     2761.47     2804.50     24.31 o 
   1   7   4     4871.43     4845.89     40.73 o 
   2   7   4      361.97      349.35     10.30 o 
   3   7   4     9557.48     9132.57     80.05 o 
   4   7   4      239.60      240.13     11.92 o 
   5   7   4      157.90      144.30     13.54 o 
   6   7   4      281.19      320.59     16.67 o 
   7   7   4     1523.96     1499.17     30.81 o 
   8   7   4      312.65      311.66     22.66 o 
   9   7   4      430.41      454.77     31.64 o 
  10   7   4       95.66       89.87     27.17 o 
  11   7   4       23.63       82.97     43.60 o 
  12   7   4      272.88      279.78     58.14 o 
  13   7   4       23.93      -12.04     57.96 o 
  14   7   4        4.14      -50.33     76.48 o 
  15   7   4       18.35       88.92    114.15 o 
 -14   8   4      160.90      127.05     86.65 o 
 -13   8   4      187.77      230.34     84.08 o 
 -12   8   4      140.59      174.11     52.46 o 
 -11   8   4      369.48      394.72     49.92 o 
 -10   8   4      203.97      273.16     47.08 o 
  -9   8   4     1683.24     1625.46     43.06 o 
  -8   8   4      128.46      132.37     24.07 o 
  -7   8   4       22.22       28.11     20.14 o 
  -6   8   4     3298.94     3075.25     47.11 o 
  -5   8   4     7430.09     7174.97     82.00 o 
  -4   8   4     2186.40     2255.20     30.56 o 
  -3   8   4     3266.48     3186.16     33.45 o 
  -2   8   4      194.42      201.19      8.50 o 
  -1   8   4     3379.76     3437.44     32.11 o 
   0   8   4     1714.34     1780.49     18.42 o 
   1   8   4     3471.69     3514.14     31.31 o 
   2   8   4      202.64      211.45      7.99 o 
   3   8   4     3255.46     3189.75     32.37 o 
   4   8   4     2215.96     2256.55     29.97 o 
   5   8   4     7436.85     7322.99     86.62 o 
   6   8   4     3313.41     3124.69     51.19 o 
   7   8   4       20.17       34.21     19.96 o 
   8   8   4      121.51      139.52     22.79 o 
   9   8   4     1697.00     1768.01     45.39 o 
  10   8   4      203.63      161.94     37.26 o 
  11   8   4      369.58      419.27     59.50 o 
  12   8   4      131.49       97.59     57.24 o 
  13   8   4      183.01      180.40     62.80 o 
  14   8   4      170.01      127.71    111.68 o 
 -14   9   4       61.95      -40.94    173.65 o 
 -13   9   4      778.85     1039.03    103.26 o 
 -12   9   4       50.45       55.14     59.01 o 
 -11   9   4      507.11      715.93     66.02 o 
 -10   9   4       20.70        1.52     37.15 o 
  -9   9   4      656.76      624.66     37.61 o 
  -8   9   4      864.50      853.85     33.08 o 
  -7   9   4     4053.25     3938.00     63.38 o 
  -6   9   4      323.59      325.86     21.17 o 
  -5   9   4      159.72      172.63     16.67 o 
  -4   9   4     1170.23     1162.29     23.47 o 
  -3   9   4     6406.16     6105.54     59.48 o 
  -2   9   4     3141.08     3146.73     31.82 o 
  -1   9   4     3450.94     3251.60     33.76 o 
   0   9   4        7.35       -2.49      7.18 o 
   1   9   4     3498.65     3300.60     34.45 o 
   2   9   4     3157.94     3157.17     30.99 o 
   3   9   4     6469.21     6241.32     59.33 o 
   4   9   4     1161.41     1165.45     22.54 o 
   5   9   4      157.24      166.52     17.89 o 
   6   9   4      316.72      304.20     22.21 o 
   7   9   4     4040.35     3975.79     68.47 o 
   8   9   4      852.76      808.24     37.44 o 
   9   9   4      650.14      722.49     39.58 o 
  10   9   4       18.75       30.90     35.42 o 
  11   9   4      515.61      592.32     65.04 o 
  12   9   4       59.00      127.52     73.01 o 
  13   9   4      778.59      901.86     94.03 o 
 -14  10   4      158.69      254.58     92.81 o 
 -13  10   4       79.97      219.37     87.55 o 
 -12  10   4        9.43      -11.11     77.13 o 
 -11  10   4       40.70        7.14     58.58 o 
 -10  10   4      364.28      354.54    106.86 o 
  -9  10   4      420.06      404.19     46.61 o 
  -8  10   4      120.62      174.13     31.31 o 
  -7  10   4      251.20      297.19     27.79 o 
  -6  10   4       19.71       47.21     20.42 o 
  -5  10   4     1009.51     1028.74     27.77 o 
  -4  10   4      795.06      805.22     19.40 o 
  -3  10   4      173.03      180.39     14.00 o 
  -2  10   4      626.86      631.48     15.46 o 
  -1  10   4     4914.49     4697.08     50.00 o 
   0  10   4       56.41       69.12      9.45 o 
   1  10   4     4940.24     4773.18     42.88 o 
   2  10   4      621.09      597.34     13.64 o 
   3  10   4      179.34      176.83     13.13 o 
   4  10   4      829.74      831.97     20.42 o 
   5  10   4     1014.50     1012.26     26.35 o 
   6  10   4       23.74       10.37     20.35 o 
   7  10   4      246.55      233.27     27.68 o 
   8  10   4      108.73      133.71     30.67 o 
   9  10   4      413.58      457.28     46.20 o 
  10  10   4      374.23      330.64     55.78 o 
  11  10   4       40.02        3.34     74.48 o 
  12  10   4        8.68      -64.63     71.97 o 
  13  10   4       82.53       44.46    112.50 o 
 -13  11   4      141.97      109.58     87.24 o 
 -12  11   4      115.84      191.82    101.77 o 
 -11  11   4      324.08      237.88     63.32 o 
 -10  11   4       24.54       60.97     53.11 o 
  -9  11   4      503.26      597.22     51.17 o 
  -8  11   4      107.74       87.55     34.92 o 
  -7  11   4     2820.04     2718.64     62.87 o 
  -6  11   4      328.94      300.70     28.11 o 
  -5  11   4      518.03      569.44     21.39 o 
  -4  11   4      914.51      836.80     23.20 o 
  -3  11   4     8292.75     8037.83     86.13 o 
  -2  11   4      879.62      840.09     19.53 o 
  -1  11   4     3541.95     3462.90     39.86 o 
   0  11   4     1974.94     1945.59     27.91 o 
   1  11   4     3591.77     3478.00     37.06 o 
   2  11   4      867.20      854.20     16.32 o 
   3  11   4     8362.73     8118.81     82.30 o 
   4  11   4      936.88      913.90     22.53 o 
   5  11   4      508.88      544.70     21.38 o 
   6  11   4      329.30      361.39     26.20 o 
   7  11   4     2777.20     2615.41     72.22 o 
   8  11   4      110.04      192.23     35.68 o 
   9  11   4      486.47      551.91     48.94 o 
  10  11   4       24.00       -8.12     90.97 o 
  11  11   4      335.02      284.12     60.44 o 
  12  11   4      120.52      208.07     79.23 o 
  13  11   4      138.27      358.26    126.18 o 
 -13  12   4       53.80       77.43     89.62 o 
 -12  12   4       18.16       69.57     85.64 o 
 -11  12   4      123.84      138.58     78.97 o 
 -10  12   4      162.07      183.06     89.63 o 
  -9  12   4      548.26      643.03     94.36 o 
  -8  12   4      129.45      170.53     43.35 o 
  -7  12   4       62.67      105.74     35.04 o 
  -6  12   4      492.37      483.48     28.68 o 
  -5  12   4      533.50      536.63     25.51 o 
  -4  12   4      111.94      142.34     19.57 o 
  -3  12   4       33.23       10.29     16.84 o 
  -2  12   4     1258.22     1250.32     25.90 o 
  -1  12   4      360.48      383.76     16.77 o 
   0  12   4      590.68      651.76     23.20 o 
   1  12   4      338.50      357.40     16.10 o 
   2  12   4     1258.07     1211.16     25.23 o 
   3  12   4       28.18       18.96     15.90 o 
   4  12   4      107.36       82.45     19.32 o 
   5  12   4      558.61      585.03     24.46 o 
   6  12   4      497.61      508.42     29.30 o 
   7  12   4       61.47       33.69     29.69 o 
   8  12   4      118.35       88.10     42.53 o 
   9  12   4      525.09      477.74     57.76 o 
  10  12   4      161.90       84.83     57.81 o 
  11  12   4      125.52      165.30    166.93 o 
  12  12   4       17.15      184.21     80.21 o 
  13  12   4       56.65      200.95    121.94 o 
 -12  13   4       87.71       37.50    197.70 o 
 -11  13   4      340.73      225.15     80.48 o 
 -10  13   4       98.99      -71.42     71.42 o 
  -9  13   4      220.14      160.37     58.94 o 
  -8  13   4       55.92      101.72     56.78 o 
  -7  13   4     2329.74     2237.28    124.82 o 
  -6  13   4      162.74      115.50     29.71 o 
  -5  13   4       95.63       56.27     23.61 o 
  -4  13   4      475.44      512.11     27.76 o 
  -3  13   4     4071.52     4016.32     62.27 o 
  -2  13   4      510.20      485.61     20.53 o 
  -1  13   4     1446.84     1410.82     28.16 o 
   0  13   4       79.09       82.13     15.87 o 
   1  13   4     1505.34     1495.25     28.54 o 
   2  13   4      515.14      566.70     22.70 o 
   3  13   4     4119.03     4070.06     53.62 o 
   4  13   4      453.29      488.83     24.37 o 
   5  13   4       89.76       61.53     23.57 o 
   6  13   4      154.04      149.50     27.61 o 
   7  13   4     2314.97     2318.65     78.96 o 
   8  13   4       59.80       55.14     50.86 o 
   9  13   4      208.31      218.91     58.20 o 
  10  13   4       91.06      -56.75     71.50 o 
  11  13   4      339.56      306.13     83.06 o 
  12  13   4       84.51      127.57     82.55 o 
 -11  14   4        7.12      -82.81     82.81 o 
 -10  14   4       37.91       19.02     83.15 o 
  -9  14   4       35.74        8.58     71.68 o 
  -8  14   4       86.34        4.71     59.06 o 
  -7  14   4       64.64       94.28     42.06 o 
  -6  14   4       89.34       37.36     33.95 o 
  -5  14   4      213.19      173.06     35.94 o 
  -4  14   4       49.09       64.06     28.51 o 
  -3  14   4      145.84      183.57     26.34 o 
  -2  14   4       90.61      104.83     21.82 o 
  -1  14   4      500.09      495.98     21.68 o 
   0  14   4      109.17      150.85     18.95 o 
   1  14   4      496.36      531.86     21.10 o 
   2  14   4       88.25      100.14     21.98 o 
   3  14   4      147.57      194.85     24.07 o 
   4  14   4       50.72       67.23     28.72 o 
   5  14   4      207.35      243.19     31.53 o 
   6  14   4       98.01      133.35     28.66 o 
   7  14   4       63.20       62.82     58.53 o 
   8  14   4       79.96       38.79     56.09 o 
   9  14   4       33.82      -69.95     69.95 o 
  10  14   4       36.74      -28.37     75.45 o 
  11  14   4        6.44      -25.85     79.29 o 
 -11  15   4      210.49       87.05     90.99 o 
 -10  15   4       81.53      118.46    128.13 o 
  -9  15   4      105.11      129.76     82.14 o 
  -8  15   4      196.41      281.54     84.80 o 
  -7  15   4      888.02      900.15     48.38 o 
  -6  15   4      593.18      603.79     55.12 o 
  -5  15   4       93.04       88.76     49.21 o 
  -4  15   4      709.41      619.50     36.62 o 
  -3  15   4     1907.62     1874.38     51.05 o 
  -2  15   4      883.98      856.25     40.97 o 
  -1  15   4      970.73      971.21     33.83 o 
   0  15   4      492.48      483.61     26.29 o 
   1  15   4     1017.03     1107.12     29.67 o 
   2  15   4      867.13      878.16     37.97 o 
   3  15   4     1908.11     1893.12     56.70 o 
   4  15   4      708.73      701.61     38.19 o 
   5  15   4       99.67       82.78     33.19 o 
   6  15   4      583.03      610.06     43.93 o 
   7  15   4      878.47      960.71     49.71 o 
   8  15   4      196.07      240.30     60.55 o 
   9  15   4       97.36       64.88     78.18 o 
  10  15   4       73.63       72.06     79.72 o 
  11  15   4      217.74      248.02     88.17 o 
 -10  16   4      178.76      202.29     92.86 o 
  -9  16   4       87.67       25.69    119.22 o 
  -8  16   4      136.31       76.31     57.18 o 
  -7  16   4      378.91      398.91     50.61 o 
  -6  16   4       53.76       53.99     43.89 o 
  -5  16   4       70.12      159.95     39.27 o 
  -4  16   4      271.08      316.26     39.67 o 
  -3  16   4       74.24       51.53     32.49 o 
  -2  16   4      763.56      790.19     53.66 o 
  -1  16   4       88.00       69.99     26.85 o 
   0  16   4      668.37      688.34     30.28 o 
   1  16   4       79.63       50.20     25.47 o 
   2  16   4      744.83      681.82     41.01 o 
   3  16   4       75.42       56.18     35.52 o 
   4  16   4      263.66      233.09     39.00 o 
   5  16   4       71.04      124.18     39.33 o 
   6  16   4       61.81       59.66     48.26 o 
   7  16   4      376.90      302.83     49.14 o 
   8  16   4      133.48      163.40     61.26 o 
   9  16   4       82.64      187.69    137.33 o 
  10  16   4      174.35      271.05    113.74 o 
  -9  17   4       46.90      -93.72    107.06 o 
  -8  17   4      233.89      239.37     51.10 o 
  -7  17   4      846.29      941.59     73.62 o 
  -6  17   4      184.29      166.12     47.31 o 
  -5  17   4      543.56      512.63     51.58 o 
  -4  17   4      175.04      105.00     39.74 o 
  -3  17   4      619.66      606.12     40.11 o 
  -2  17   4      316.96      334.96     35.45 o 
  -1  17   4      614.97      626.74     39.46 o 
   0  17   4      386.74      488.60     30.17 o 
   1  17   4      608.26      661.73     42.77 o 
   2  17   4      313.83      283.10     45.39 o 
   3  17   4      599.30      623.66     45.88 o 
   4  17   4      171.94      196.55     44.74 o 
   5  17   4      538.19      589.02     52.14 o 
   6  17   4      174.68      219.64     48.34 o 
   7  17   4      842.54      997.06     61.81 o 
   8  17   4      239.71      211.06     51.90 o 
   9  17   4       48.60       24.69     64.03 o 
  -8  18   4       31.10       50.94     52.57 o 
  -7  18   4       53.56      -40.43     49.19 o 
  -6  18   4      142.23      117.13     50.81 o 
  -5  18   4      432.44      452.63     53.28 o 
  -4  18   4       85.86       30.06     46.07 o 
  -3  18   4       35.78        6.56     43.31 o 
  -2  18   4      216.13      201.11     40.80 o 
  -1  18   4      435.92      456.55     38.82 o 
   0  18   4      224.14      277.38     33.06 o 
   1  18   4      441.36      526.06     51.27 o 
   2  18   4      204.46      162.90     44.48 o 
   3  18   4       36.11       56.33     45.85 o 
   4  18   4       84.59       91.00     45.59 o 
   5  18   4      429.61      470.81     52.06 o 
   6  18   4      142.79      162.24     50.39 o 
   7  18   4       53.86       35.17     49.92 o 
   8  18   4       29.43       60.75     52.01 o 
  -6  19   4       16.78        5.12     51.80 o 
  -5  19   4       60.90       35.04     50.89 o 
  -4  19   4       56.04       82.75     49.21 o 
  -3  19   4      432.59      426.48     66.74 o 
  -2  19   4      157.15      155.26     51.56 o 
  -1  19   4      336.24      336.74     63.07 o 
   0  19   4       44.60      -37.18     75.52 o 
   1  19   4      334.93      364.84     57.72 o 
   2  19   4      162.44      158.09     47.51 o 
   3  19   4      408.85      450.54     65.60 o 
   4  19   4       58.24       41.49     49.36 o 
   5  19   4       67.21       56.35     49.93 o 
   6  19   4       14.83        4.22     51.45 o 
  -4  20   4       18.48       18.36     50.52 o 
  -3  20   4      116.77      153.35     51.92 o 
  -2  20   4       43.38       67.65     48.48 o 
  -1  20   4       34.33       61.38     87.53 o 
   0  20   4       77.85      161.04     88.66 o 
   1  20   4       30.63       53.17    172.94 o 
   2  20   4       48.00      -20.78     49.04 o 
   3  20   4      115.36       99.99     51.71 o 
   4  20   4       19.56       30.97     52.33 o 
   0  21   4       37.92       85.89     86.93 o 
   1   0   5       17.34       16.68      1.88 o 
   2   0   5        7.60       19.06      2.40 o 
   3   0   5       30.67       34.94      3.30 o 
   4   0   5      323.62      332.47      6.79 o 
   5   0   5        9.61       21.70      5.40 o 
   6   0   5      183.99      200.33      7.38 o 
   7   0   5       78.31       86.45      7.65 o 
   8   0   5      176.05      195.56     11.46 o 
   9   0   5      376.37      399.47     21.92 o 
  10   0   5      217.63      228.26     20.03 o 
  11   0   5       39.54       74.20     28.52 o 
  12   0   5      101.59       14.06     51.03 o 
  13   0   5      217.81      197.65     65.45 o 
  14   0   5       78.90      256.84    112.97 o 
  15   0   5        1.28      -77.17     77.17 o 
 -15   1   5       37.86       13.31     79.83 o 
 -14   1   5      277.44      367.43     82.83 o 
 -13   1   5      742.83      799.15     79.03 o 
 -12   1   5      701.38      808.96     63.24 o 
 -11   1   5     1296.57     1364.75     58.77 o 
 -10   1   5      561.64      615.87     25.95 o 
  -9   1   5     2171.93     2132.68     36.59 o 
  -8   1   5     1757.34     1668.54     23.00 o 
  -7   1   5     6141.37     5867.26     45.10 o 
  -6   1   5     1473.22     1465.67     15.77 o 
  -5   1   5      268.70      292.13      7.40 o 
  -4   1   5     5589.02     5712.67     43.69 o 
  -3   1   5    10407.88    10452.46     76.74 o 
  -2   1   5     9503.12     9196.75     76.07 o 
  -1   1   5     4247.84     4171.20     40.34 o 
   0   1   5      290.18      291.52      5.38 o 
   1   1   5     3948.34     3842.00     37.34 o 
   2   1   5     9856.76     9456.56     81.50 o 
   3   1   5    10418.75    10446.98     76.99 o 
   4   1   5     5492.03     5594.75     46.39 o 
   5   1   5      246.16      269.25      8.66 o 
   6   1   5     1388.29     1359.82     15.84 o 
   7   1   5     6103.51     5792.58     46.05 o 
   8   1   5     1738.13     1686.99     24.84 o 
   9   1   5     2166.09     2060.18     35.14 o 
  10   1   5      571.51      549.06     26.93 o 
  11   1   5     1283.70     1356.36     42.20 o 
  12   1   5      687.17      806.33     49.42 o 
  13   1   5      758.73      792.56     65.49 o 
  14   1   5      281.31      298.71    114.74 o 
  15   1   5       34.88     -107.55    108.37 o 
 -15   2   5       29.76       16.43     81.42 o 
 -14   2   5      160.12       15.23     72.64 o 
 -13   2   5       98.33       52.19     54.65 o 
 -12   2   5       71.15       39.26     45.69 o 
 -11   2   5      385.17      337.41     31.78 o 
 -10   2   5      417.25      450.23     22.83 o 
  -9   2   5      207.25      263.98     16.92 o 
  -8   2   5      596.45      619.30     15.65 o 
  -7   2   5      546.72      529.96     11.80 o 
  -6   2   5      116.90      147.38      7.33 o 
  -5   2   5      719.68      745.65     12.97 o 
  -4   2   5     3069.25     3340.47     30.52 o 
  -3   2   5      887.09      899.00     11.71 o 
  -2   2   5    14054.93    15238.52    122.00 o 
  -1   2   5    22963.89    24309.58    234.54 o 
   0   2   5    34689.53    36215.02    382.87 o 
   1   2   5    23025.10    24577.51    195.47 o 
   2   2   5    14049.04    15031.31    136.49 o 
   3   2   5      887.78      890.52     10.85 o 
   4   2   5     3127.59     3393.80     30.22 o 
   5   2   5      736.96      771.73     12.47 o 
   6   2   5      116.81      148.36      7.11 o 
   7   2   5      546.80      519.53     11.96 o 
   8   2   5      583.77      591.42     17.10 o 
   9   2   5      236.73      280.43     18.29 o 
  10   2   5      429.74      440.86     28.36 o 
  11   2   5      400.81      351.96     37.37 o 
  12   2   5       70.62       58.27     33.59 o 
  13   2   5       89.62      130.00     63.41 o 
  14   2   5      162.83      212.98    112.74 o 
  15   2   5       34.70       67.81    113.33 o 
 -15   3   5       57.91      -18.77     78.94 o 
 -14   3   5       91.97        7.86     99.83 o 
 -13   3   5      662.22      734.58     85.46 o 
 -12   3   5      489.92      549.11     57.64 o 
 -11   3   5      575.58      615.71     31.18 o 
 -10   3   5      257.18      240.66     21.75 o 
  -9   3   5     1156.51     1214.24     31.73 o 
  -8   3   5     3891.81     3823.35     42.55 o 
  -7   3   5    11774.74    11756.15     99.91 o 
  -6   3   5     1521.57     1434.02     17.26 o 
  -5   3   5        5.28        7.42      3.93 o 
  -4   3   5     5736.49     6079.72     55.75 o 
  -3   3   5    29428.63    30423.40    261.85 o 
  -2   3   5     7737.61     7495.04     70.83 o 
  -1   3   5    35441.94    36145.41    386.33 o 
   0   3   5     2386.13     2398.84     24.17 o 
   1   3   5    35435.44    36184.43    318.52 o 
   2   3   5     8068.01     7866.42     68.83 o 
   3   3   5    29463.97    30510.72    272.05 o 
   4   3   5     5829.13     6240.16     55.18 o 
   5   3   5        4.75       16.74      5.57 o 
   6   3   5     1557.51     1479.92     16.65 o 
   7   3   5    11911.18    11979.85     96.44 o 
   8   3   5     3831.85     3751.79     40.77 o 
   9   3   5     1148.69     1243.91     30.69 o 
  10   3   5      275.28      227.41     24.19 o 
  11   3   5      571.24      636.18     34.21 o 
  12   3   5      498.02      509.03     54.11 o 
  13   3   5      655.68      777.08     65.07 o 
  14   3   5       93.16      -47.88    102.71 o 
  15   3   5       54.07       61.44    110.85 o 
 -15   4   5       59.32      -35.20     83.10 o 
 -14   4   5      340.66      337.63     87.04 o 
 -13   4   5      195.24       39.05     72.96 o 
 -12   4   5        0.79      -19.79     41.38 o 
 -11   4   5      109.43      114.30     25.65 o 
 -10   4   5     1266.51     1270.36     37.65 o 
  -9   4   5     2511.41     2400.55     51.55 o 
  -8   4   5      153.99      158.26     14.86 o 
  -7   4   5      239.80      274.36     12.74 o 
  -6   4   5     2011.85     2142.42     22.86 o 
  -5   4   5     2840.58     3018.28     27.17 o 
  -4   4   5     7017.72     6981.11     57.38 o 
  -3   4   5     1857.60     1938.78     23.59 o 
  -2   4   5     4744.13     4999.72     53.07 o 
  -1   4   5     4306.07     4056.28     39.48 o 
   0   4   5     4404.18     4123.10     41.33 o 
   1   4   5     4399.85     4124.74     38.35 o 
   2   4   5     4740.66     5074.60     47.13 o 
   3   4   5     1851.11     1952.45     21.95 o 
   4   4   5     7115.20     7138.45     65.75 o 
   5   4   5     2866.74     3041.83     27.73 o 
   6   4   5     2016.33     2115.63     24.74 o 
   7   4   5      236.79      255.02     14.49 o 
   8   4   5      143.67      150.29     15.09 o 
   9   4   5     2506.01     2534.36     45.90 o 
  10   4   5     1273.97     1230.60     40.74 o 
  11   4   5      100.18      150.96     29.46 o 
  12   4   5        0.66      -26.11     53.08 o 
  13   4   5      191.96      134.43     62.23 o 
  14   4   5      351.31      354.49    114.62 o 
  15   4   5       55.86       54.84    113.21 o 
 -15   5   5       37.09      114.67     85.18 o 
 -14   5   5        5.71       93.18     81.63 o 
 -13   5   5      836.00      896.95     93.06 o 
 -12   5   5      235.77      224.54     46.24 o 
 -11   5   5      690.31      805.47     34.95 o 
 -10   5   5      299.40      282.45     34.33 o 
  -9   5   5      123.96      161.60     21.55 o 
  -8   5   5     1758.43     1811.00     32.68 o 
  -7   5   5     2627.34     2573.64     33.70 o 
  -6   5   5      971.00     1005.29     18.60 o 
  -5   5   5      515.74      509.05     10.50 o 
  -4   5   5     1967.08     1906.63     23.78 o 
  -3   5   5     2412.90     2162.03     23.81 o 
  -2   5   5     9227.32     9431.50     88.30 o 
  -1   5   5     1239.28     1231.62     15.13 o 
   0   5   5      364.72      422.61      8.79 o 
   1   5   5     1134.22     1108.60     15.70 o 
   2   5   5     9368.27     9566.35     84.99 o 
   3   5   5     2212.60     1928.41     22.43 o 
   4   5   5     2020.18     1977.09     22.14 o 
   5   5   5      496.42      478.72     10.85 o 
   6   5   5      967.80      984.42     22.11 o 
   7   5   5     2597.55     2571.20     35.95 o 
   8   5   5     1786.04     1781.43     40.12 o 
   9   5   5      142.21      170.51     22.04 o 
  10   5   5      305.05      315.06     27.63 o 
  11   5   5      693.40      748.13     38.28 o 
  12   5   5      254.40      198.43     42.27 o 
  13   5   5      848.83      820.79     67.44 o 
  14   5   5        6.43     -103.78    103.78 o 
  15   5   5       32.66     -108.37    108.37 o 
 -15   6   5      138.34      211.87     89.98 o 
 -14   6   5       96.71      121.07     83.21 o 
 -13   6   5       84.18       45.91     76.24 o 
 -12   6   5       58.84       60.74     44.65 o 
 -11   6   5       78.51       68.24     30.66 o 
 -10   6   5      207.17      253.17     26.78 o 
  -9   6   5      513.07      506.23     24.66 o 
  -8   6   5      245.13      293.05     19.05 o 
  -7   6   5      472.35      479.69     19.00 o 
  -6   6   5     2779.67     2771.30     38.35 o 
  -5   6   5     3494.37     3145.94     35.19 o 
  -4   6   5     4669.74     4702.53     47.38 o 
  -3   6   5      844.28      864.34     14.50 o 
  -2   6   5       75.83       91.85      6.60 o 
  -1   6   5     7319.03     7377.12     58.47 o 
   0   6   5     9194.85     9276.70     70.99 o 
   1   6   5     7231.03     7236.39     61.69 o 
   2   6   5       89.12      109.55      7.49 o 
   3   6   5      850.59      871.57     16.03 o 
   4   6   5     4766.61     4779.97     44.36 o 
   5   6   5     3496.45     3178.58     35.37 o 
   6   6   5     2846.78     2864.02     41.26 o 
   7   6   5      475.11      442.90     18.84 o 
   8   6   5      240.12      214.67     21.26 o 
   9   6   5      528.76      521.90     26.81 o 
  10   6   5      195.01      271.87     28.11 o 
  11   6   5       82.04       42.51     51.16 o 
  12   6   5       56.07       46.47     54.15 o 
  13   6   5       89.88       96.87     75.05 o 
  14   6   5       98.38      224.89    111.68 o 
  15   6   5      141.28       73.94    115.10 o 
 -15   7   5       50.94       19.76     86.29 o 
 -14   7   5      187.84      188.11     85.76 o 
 -13   7   5       60.30       84.42     81.78 o 
 -12   7   5      741.11      792.83     51.42 o 
 -11   7   5      372.46      407.00     37.78 o 
 -10   7   5      176.08      216.93     28.08 o 
  -9   7   5      219.29      209.65     22.35 o 
  -8   7   5      835.09      814.31     26.69 o 
  -7   7   5     1618.59     1578.78     31.94 o 
  -6   7   5       95.02       92.04     15.71 o 
  -5   7   5     1217.23     1168.41     25.24 o 
  -4   7   5      967.28      964.30     15.86 o 
  -3   7   5      565.84      581.78     12.01 o 
  -2   7   5     1672.91     1561.22     17.76 o 
  -1   7   5      632.28      687.93     10.31 o 
   0   7   5      596.18      641.34     10.19 o 
   1   7   5      542.19      621.61     11.15 o 
   2   7   5     1654.47     1551.72     17.75 o 
   3   7   5      581.18      580.20     12.74 o 
   4   7   5      950.42      977.85     20.19 o 
   5   7   5     1238.94     1162.18     24.33 o 
   6   7   5      123.92      103.65     13.61 o 
   7   7   5     1663.14     1638.65     31.09 o 
   8   7   5      826.20      798.28     28.39 o 
   9   7   5      219.55      250.37     24.85 o 
  10   7   5      167.96      156.99     28.59 o 
  11   7   5      376.68      330.29     59.51 o 
  12   7   5      722.26      620.80     65.53 o 
  13   7   5       60.07       97.98     75.20 o 
  14   7   5      191.24       71.23    110.50 o 
  15   7   5       52.02      108.49    122.17 o 
 -14   8   5      124.57      229.88     92.16 o 
 -13   8   5       34.97       62.06     81.27 o 
 -12   8   5       66.72       17.72     45.74 o 
 -11   8   5      163.81      147.85     47.61 o 
 -10   8   5      868.16      923.94     56.82 o 
  -9   8   5      657.00      702.79     32.46 o 
  -8   8   5       75.22       69.84     23.26 o 
  -7   8   5       30.91       31.87     18.71 o 
  -6   8   5     2253.29     2154.52     42.70 o 
  -5   8   5     2801.14     2756.36     40.06 o 
  -4   8   5     2127.03     2032.53     29.94 o 
  -3   8   5      305.21      313.75     11.50 o 
  -2   8   5      705.95      681.25     11.48 o 
  -1   8   5     4918.08     4683.76     39.80 o 
   0   8   5     3667.54     3508.72     29.90 o 
   1   8   5     4906.74     4730.15     39.94 o 
   2   8   5      727.73      694.10     11.99 o 
   3   8   5      301.86      332.73     10.99 o 
   4   8   5     2122.74     2059.51     32.25 o 
   5   8   5     2847.45     2808.11     46.04 o 
   6   8   5     2268.13     2195.03     41.83 o 
   7   8   5       31.10       24.43     16.83 o 
   8   8   5       72.86       61.73     21.35 o 
   9   8   5      658.57      721.03     43.72 o 
  10   8   5      870.53      834.45     42.69 o 
  11   8   5      153.21      119.16     52.01 o 
  12   8   5       66.66       70.76     55.28 o 
  13   8   5       33.39       29.46     75.22 o 
  14   8   5      123.03      166.63    110.97 o 
 -14   9   5        9.78      -81.16     83.27 o 
 -13   9   5       77.42      116.49     89.86 o 
 -12   9   5      167.42      341.51     64.85 o 
 -11   9   5      239.72      157.52     47.58 o 
 -10   9   5      189.14      123.13     38.12 o 
  -9   9   5      579.18      594.09     37.92 o 
  -8   9   5       25.90       63.43     23.34 o 
  -7   9   5      837.57      982.62     31.79 o 
  -6   9   5      284.46      253.74     20.16 o 
  -5   9   5       35.36       22.42     14.26 o 
  -4   9   5      330.57      325.73     15.11 o 
  -3   9   5     4844.80     4698.78     49.80 o 
  -2   9   5      961.60      939.49     15.67 o 
  -1   9   5     1079.32     1056.27     15.66 o 
   0   9   5     1393.35     1384.04     17.37 o 
   1   9   5     1042.32     1002.44     15.45 o 
   2   9   5      894.36      884.19     14.42 o 
   3   9   5     4839.32     4717.42     49.01 o 
   4   9   5      322.12      329.33     14.54 o 
   5   9   5       30.22        6.67     15.03 o 
   6   9   5      332.43      322.52     22.59 o 
   7   9   5      855.21      915.38     36.53 o 
   8   9   5       17.91       12.21     26.45 o 
   9   9   5      583.30      631.07     56.84 o 
  10   9   5      176.04      185.86     38.53 o 
  11   9   5      244.18      276.18     57.33 o 
  12   9   5      191.24      132.62     61.45 o 
  13   9   5       83.21      -25.12    106.84 o 
 -14  10   5       60.04      -40.68    203.25 o 
 -13  10   5      247.89      404.24     92.11 o 
 -12  10   5      161.79      266.80     84.71 o 
 -11  10   5      521.89      458.81     65.92 o 
 -10  10   5      389.20      296.86     59.30 o 
  -9  10   5     1177.57     1293.81     62.18 o 
  -8  10   5      657.91      771.76     38.70 o 
  -7  10   5      210.30      156.86     26.98 o 
  -6  10   5      961.23     1011.77     31.92 o 
  -5  10   5     6432.64     6224.30     77.60 o 
  -4  10   5     2935.18     2876.25     39.20 o 
  -3  10   5      781.63      804.02     20.64 o 
  -2  10   5     1251.84     1238.88     21.07 o 
  -1  10   5     5311.21     5065.61     51.51 o 
   0  10   5     4135.03     4114.30     42.01 o 
   1  10   5     5324.94     5056.92     49.90 o 
   2  10   5     1208.21     1222.15     20.51 o 
   3  10   5      819.33      851.07     19.96 o 
   4  10   5     2883.75     2842.45     41.43 o 
   5  10   5     6380.42     6162.73     74.49 o 
   6  10   5      926.93      989.94     31.75 o 
   7  10   5      209.13      183.52     26.79 o 
   8  10   5      661.28      637.85     38.16 o 
   9  10   5     1188.51     1287.43     59.46 o 
  10  10   5      388.18      477.73     58.00 o 
  11  10   5      505.59      585.80     80.64 o 
  12  10   5      161.29      212.21     87.21 o 
  13  10   5      242.24      292.10    124.53 o 
 -13  11   5      225.76      156.40    109.38 o 
 -12  11   5       81.58      -68.07     76.45 o 
 -11  11   5      222.58      292.14     83.47 o 
 -10  11   5      197.91      259.94     64.03 o 
  -9  11   5       95.37      102.92     50.45 o 
  -8  11   5      346.35      297.69     36.85 o 
  -7  11   5      133.49      153.95     30.37 o 
  -6  11   5       12.21      -18.51     22.02 o 
  -5  11   5      306.90      244.17     19.45 o 
  -4  11   5      447.04      415.98     20.75 o 
  -3  11   5      229.01      274.00     18.73 o 
  -2  11   5      617.74      634.10     17.38 o 
  -1  11   5      819.20      816.51     18.64 o 
   0  11   5      600.43      598.39     16.60 o 
   1  11   5      813.21      844.47     17.49 o 
   2  11   5      662.33      681.46     15.90 o 
   3  11   5      224.46      235.77     15.94 o 
   4  11   5      449.69      421.85     19.60 o 
   5  11   5      297.29      287.31     20.67 o 
   6  11   5       14.79        8.93     21.85 o 
   7  11   5      130.23      164.53     28.28 o 
   8  11   5      355.24      294.51     38.08 o 
   9  11   5       95.64      142.61     43.44 o 
  10  11   5      205.96      261.76     53.38 o 
  11  11   5      226.38      211.55     59.14 o 
  12  11   5       81.60       85.48     75.84 o 
  13  11   5      232.57       77.71    116.87 o 
 -13  12   5       38.61      192.49    113.15 o 
 -12  12   5       21.34       33.72     82.68 o 
 -11  12   5      108.22      163.85     80.26 o 
 -10  12   5      436.90      373.47    120.08 o 
  -9  12   5      686.39      547.59     65.92 o 
  -8  12   5      318.19      338.93     46.21 o 
  -7  12   5      233.09      243.60     36.83 o 
  -6  12   5     1738.34     1740.93     51.58 o 
  -5  12   5     5401.40     5368.39     72.24 o 
  -4  12   5     1445.11     1446.33     34.29 o 
  -3  12   5     2069.54     2022.64     37.08 o 
  -2  12   5      287.24      271.92     16.86 o 
  -1  12   5     2574.08     2462.48     34.47 o 
   0  12   5     3795.06     3601.10     43.70 o 
   1  12   5     2507.51     2431.61     36.07 o 
   2  12   5      259.92      268.13     16.00 o 
   3  12   5     2109.84     2091.08     33.80 o 
   4  12   5     1450.91     1402.65     30.68 o 
   5  12   5     5417.61     5391.47     68.71 o 
   6  12   5     1754.16     1722.72     43.30 o 
   7  12   5      227.43      224.26     35.89 o 
   8  12   5      312.09      443.57     47.14 o 
   9  12   5      671.63      621.45     62.94 o 
  10  12   5      452.33      495.65     63.39 o 
  11  12   5      108.07      133.67     85.08 o 
  12  12   5       19.33      -55.07    118.75 o 
  13  12   5       39.16      121.82    126.77 o 
 -12  13   5       44.33      -66.66    240.57 o 
 -11  13   5       48.63      -16.24    107.43 o 
 -10  13   5       49.45       86.67     80.29 o 
  -9  13   5       55.80      172.52     57.36 o 
  -8  13   5       65.32       65.12     54.41 o 
  -7  13   5       45.80       72.72     42.30 o 
  -6  13   5       12.27       28.26     30.75 o 
  -5  13   5      199.60      185.68     27.99 o 
  -4  13   5      292.14      339.81     25.66 o 
  -3  13   5       12.76       13.26     21.00 o 
  -2  13   5      163.39      209.06     20.96 o 
  -1  13   5       34.59       14.83     15.47 o 
   0  13   5       79.70       72.28     15.81 o 
   1  13   5       32.82      -12.49     15.80 o 
   2  13   5      166.58      169.63     22.26 o 
   3  13   5       12.60       18.01     18.27 o 
   4  13   5      297.79      313.50     21.97 o 
   5  13   5      197.70      192.55     24.08 o 
   6  13   5       11.22        1.32     25.08 o 
   7  13   5       40.38      -16.40     41.31 o 
   8  13   5       73.18      120.28     53.97 o 
   9  13   5       57.02       17.29     55.05 o 
  10  13   5       50.51       23.12     73.30 o 
  11  13   5       48.39       78.46     76.91 o 
  12  13   5       47.83       43.63    125.12 o 
 -11  14   5       77.25      -18.72     86.50 o 
 -10  14   5       41.43       51.05     81.27 o 
  -9  14   5      402.78      459.10     89.39 o 
  -8  14   5      270.72      343.05     78.61 o 
  -7  14   5       84.47       49.57     44.82 o 
  -6  14   5      855.75      854.49     56.47 o 
  -5  14   5      904.01      951.99     43.86 o 
  -4  14   5     2776.04     2727.90     59.10 o 
  -3  14   5      239.79      236.31     29.34 o 
  -2  14   5       76.21       70.68     21.84 o 
  -1  14   5      575.64      628.31     22.62 o 
   0  14   5     4109.67     4099.15     52.74 o 
   1  14   5      558.10      563.62     27.07 o 
   2  14   5       60.88       47.29     21.56 o 
   3  14   5      237.88      234.42     23.49 o 
   4  14   5     2770.74     2745.70     75.73 o 
   5  14   5      930.63     1037.84     41.17 o 
   6  14   5      869.34      890.97     38.07 o 
   7  14   5       76.54       42.54     49.60 o 
   8  14   5      277.84      264.32     63.02 o 
   9  14   5      396.10      343.11     77.37 o 
  10  14   5       50.27        6.29     76.29 o 
  11  14   5       73.97      202.58     83.64 o 
 -11  15   5       38.49      225.66     95.14 o 
 -10  15   5       14.45      -71.25     85.13 o 
  -9  15   5       41.39       21.65     83.05 o 
  -8  15   5       13.99      -30.73     65.39 o 
  -7  15   5       40.82       87.00     38.03 o 
  -6  15   5       23.73       36.33     37.06 o 
  -5  15   5       49.48        8.79     36.20 o 
  -4  15   5      145.15      126.62     43.18 o 
  -3  15   5       21.30      -27.29     30.91 o 
  -2  15   5      112.31      112.78     29.01 o 
  -1  15   5       50.36       64.15     24.15 o 
   0  15   5       15.24        3.16     22.22 o 
   1  15   5       53.03       13.56     20.33 o 
   2  15   5      115.21      166.38     30.65 o 
   3  15   5       25.54        5.12     31.80 o 
   4  15   5      137.90      169.14     40.64 o 
   5  15   5       48.59       33.74     32.18 o 
   6  15   5       24.96       72.23     36.07 o 
   7  15   5       46.64       72.74     38.92 o 
   8  15   5       13.63        2.98     54.93 o 
   9  15   5       40.16      -49.05     74.61 o 
  10  15   5       15.14       38.88     79.80 o 
  11  15   5       39.47       48.03     85.04 o 
 -10  16   5      213.86      170.07     94.96 o 
  -9  16   5      469.92      310.87     93.63 o 
  -8  16   5      223.58      225.66     64.56 o 
  -7  16   5        8.03        9.44     44.46 o 
  -6  16   5      472.97      415.73     68.88 o 
  -5  16   5     1243.90     1211.78     52.04 o 
  -4  16   5      481.00      464.07     41.54 o 
  -3  16   5     1196.68     1275.24     45.38 o 
  -2  16   5      327.34      357.30     45.19 o 
  -1  16   5       50.95       49.28     26.57 o 
   0  16   5      316.15      371.01     27.55 o 
   1  16   5       68.87       42.89     27.34 o 
   2  16   5      311.09      332.52     46.25 o 
   3  16   5     1234.54     1232.24     66.24 o 
   4  16   5      503.76      546.78     41.91 o 
   5  16   5     1258.67     1199.66     51.14 o 
   6  16   5      460.16      439.38     57.77 o 
   7  16   5       10.20      -40.13     51.19 o 
   8  16   5      229.52      175.86     62.02 o 
   9  16   5      472.36      476.74     88.61 o 
  10  16   5      205.27      134.24     90.38 o 
  -9  17   5        6.33      -37.77     84.45 o 
  -8  17   5      101.42      173.76     51.91 o 
  -7  17   5       90.25      118.93     48.78 o 
  -6  17   5       20.42        5.48     45.55 o 
  -5  17   5       23.38       49.35     43.71 o 
  -4  17   5       82.34      141.39     40.57 o 
  -3  17   5      331.81      336.19     37.90 o 
  -2  17   5       13.76      -32.47     32.47 o 
  -1  17   5      182.18      222.79     35.61 o 
   0  17   5       30.78       41.77     26.15 o 
   1  17   5      185.48      253.26     35.10 o 
   2  17   5       14.45       97.25     37.59 o 
   3  17   5      328.88      348.62     41.49 o 
   4  17   5       74.69      154.22     54.65 o 
   5  17   5       21.63      -17.85     44.22 o 
   6  17   5       18.57       -1.96     46.43 o 
   7  17   5       86.06      121.99     55.01 o 
   8  17   5      101.94      155.09     64.99 o 
   9  17   5        5.06       34.21     63.44 o 
  -8  18   5       31.11       65.35     52.82 o 
  -7  18   5       70.74       49.05     49.61 o 
  -6  18   5       96.36      164.73     70.60 o 
  -5  18   5      766.77      823.96     58.17 o 
  -4  18   5      618.47      653.69     65.64 o 
  -3  18   5      287.83      307.92     47.42 o 
  -2  18   5      207.58      212.09     41.80 o 
  -1  18   5      376.90      431.33     38.92 o 
   0  18   5      402.17      480.85     42.89 o 
   1  18   5      370.19      460.13     47.12 o 
   2  18   5      211.69      225.95     45.99 o 
   3  18   5      299.37      248.72     46.84 o 
   4  18   5      625.39      631.58     54.99 o 
   5  18   5      751.46      850.00     78.16 o 
   6  18   5       97.39       95.55     49.63 o 
   7  18   5       65.85      128.26     53.05 o 
   8  18   5       36.34        5.70     51.03 o 
  -6  19   5       63.03       83.34     52.91 o 
  -5  19   5        2.64       18.79     49.92 o 
  -4  19   5       26.94       19.39     48.37 o 
  -3  19   5      513.15      514.44     54.41 o 
  -2  19   5      146.94      196.27     52.31 o 
  -1  19   5      266.25      246.45     61.39 o 
   0  19   5       60.28       10.07     75.38 o 
   1  19   5      271.22      253.30     77.69 o 
   2  19   5      146.04      120.78     47.88 o 
   3  19   5      505.31      514.30     53.76 o 
   4  19   5       26.03       69.85     50.20 o 
   5  19   5        1.95       37.24     50.43 o 
   6  19   5       66.17       35.35     51.63 o 
  -4  20   5      306.37      357.56     54.89 o 
  -3  20   5       15.97       42.04     50.96 o 
  -2  20   5       16.02       17.30     51.97 o 
  -1  20   5      282.56      285.10     93.44 o 
   0  20   5       17.15       18.10     82.23 o 
   1  20   5      275.06      321.20     92.89 o 
   2  20   5       12.98      114.01     79.56 o 
   3  20   5       19.84       63.23     51.18 o 
   4  20   5      300.86      288.74     54.98 o 
   0   0   6    36011.71    36355.53    432.42 o 
   1   0   6     8374.62     8468.60     79.07 o 
   2   0   6    23602.81    24357.17    201.92 o 
   3   0   6     3451.58     3839.51     32.67 o 
   4   0   6    26475.05    26445.88    196.55 o 
   5   0   6       86.98      171.35      6.46 o 
   6   0   6     1299.34     1178.06     14.58 o 
   7   0   6      840.98      942.86     13.87 o 
   8   0   6     1846.07     1771.53     24.84 o 
   9   0   6      363.16      359.18     16.54 o 
  10   0   6     3070.40     3104.22     61.07 o 
  11   0   6       68.01       91.35     28.33 o 
  12   0   6      276.80      210.83     79.77 o 
  13   0   6        3.29      123.47     99.88 o 
  14   0   6       62.48       62.74    110.97 o 
  15   0   6      204.23      229.02     86.71 o 
 -15   1   6      146.71       79.05     83.96 o 
 -14   1   6      209.85      122.00     77.51 o 
 -13   1   6      287.84      312.27    100.47 o 
 -12   1   6      306.40      476.04     62.01 o 
 -11   1   6      476.89      455.67     32.43 o 
 -10   1   6       96.25       45.17     18.03 o 
  -9   1   6      176.87      148.33     15.71 o 
  -8   1   6      209.77      209.24     11.68 o 
  -7   1   6      980.09      972.83     14.52 o 
  -6   1   6      786.29      777.47     11.58 o 
  -5   1   6     2712.37     2975.34     24.18 o 
  -4   1   6      699.80      708.20      9.50 o 
  -3   1   6       32.43       28.03      3.10 o 
  -2   1   6     5291.44     5300.36     49.68 o 
  -1   1   6     1030.36     1014.58     13.35 o 
   0   1   6        1.43       -2.49      2.49 o 
   1   1   6     1023.23      994.43     10.71 o 
   2   1   6     5263.33     5222.51     48.65 o 
   3   1   6       31.18       24.57      3.48 o 
   4   1   6      688.69      685.52     10.00 o 
   5   1   6     2680.31     2944.82     27.77 o 
   6   1   6      792.62      783.25     11.96 o 
   7   1   6      957.66      938.21     14.12 o 
   8   1   6      218.98      222.44     12.53 o 
   9   1   6      174.22      174.59     16.32 o 
  10   1   6       95.24       87.62     20.63 o 
  11   1   6      511.53      574.73     44.52 o 
  12   1   6      295.46      303.30     53.66 o 
  13   1   6      302.03      237.03     95.87 o 
  14   1   6      208.49      130.43    107.90 o 
  15   1   6      146.35      -14.15    115.80 o 
 -15   2   6       50.00       27.44     82.21 o 
 -14   2   6      114.96       55.76    120.46 o 
 -13   2   6       43.36      -13.51     70.09 o 
 -12   2   6       42.51       24.30     43.98 o 
 -11   2   6      105.27       66.24     28.03 o 
 -10   2   6     1649.09     1687.69     38.76 o 
  -9   2   6      301.74      346.16     20.24 o 
  -8   2   6     1782.03     1724.24     24.53 o 
  -7   2   6       20.94       11.69      7.96 o 
  -6   2   6     7478.62     7711.44     59.91 o 
  -5   2   6      134.29      151.93      6.36 o 
  -4   2   6    14280.90    13781.08    122.04 o 
  -3   2   6      256.06      267.03      6.98 o 
  -2   2   6    20621.81    21640.53    184.91 o 
  -1   2   6     4818.98     4981.01     51.82 o 
   0   2   6   115349.30   112192.97   1691.45 o 
   1   2   6     4734.41     4878.55     45.66 o 
   2   2   6    20620.40    21458.32    202.79 o 
   3   2   6      265.49      275.23     10.14 o 
   4   2   6    14343.00    13837.05    113.32 o 
   5   2   6      145.96      158.23      6.60 o 
   6   2   6     7510.93     7789.48     58.74 o 
   7   2   6       20.92       20.13      9.10 o 
   8   2   6     1730.72     1651.02     28.00 o 
   9   2   6      305.30      361.46     19.78 o 
  10   2   6     1668.39     1704.78     43.60 o 
  11   2   6      112.65       87.47     25.14 o 
  12   2   6       42.24       34.00     48.71 o 
  13   2   6       45.17      -53.89     96.82 o 
  14   2   6      106.19       81.96    108.37 o 
  15   2   6       46.97       20.76    111.91 o 
 -15   3   6       43.93      -67.06     81.42 o 
 -14   3   6       18.43       74.39     91.45 o 
 -13   3   6       91.12        6.08     72.45 o 
 -12   3   6      277.25      280.06     55.52 o 
 -11   3   6      229.35      230.89     26.58 o 
 -10   3   6       16.11        6.36     19.61 o 
  -9   3   6      178.97      210.71     18.22 o 
  -8   3   6     1266.62     1297.97     22.83 o 
  -7   3   6     1503.44     1509.05     29.20 o 
  -6   3   6     1736.32     1725.86     19.89 o 
  -5   3   6      192.78      231.32      9.64 o 
  -4   3   6     7345.41     8025.73     70.50 o 
  -3   3   6     2053.64     2097.51     22.15 o 
  -2   3   6    25128.09    26517.91    265.52 o 
  -1   3   6    11154.66    11862.64    122.00 o 
   0   3   6      601.23      563.89     10.93 o 
   1   3   6    11155.90    11854.85    103.02 o 
   2   3   6    25087.87    26546.96    228.62 o 
   3   3   6     2073.15     2086.09     27.41 o 
   4   3   6     7319.57     7960.02     70.04 o 
   5   3   6      189.51      218.84      7.37 o 
   6   3   6     1718.69     1719.41     18.49 o 
   7   3   6     1555.16     1556.53     22.84 o 
   8   3   6     1294.62     1383.34     25.78 o 
   9   3   6      174.19      198.75     20.17 o 
  10   3   6       15.46       -5.32     22.52 o 
  11   3   6      242.22      289.35     30.06 o 
  12   3   6      273.84      362.27     47.23 o 
  13   3   6       97.63      121.11    104.01 o 
  14   3   6       17.25      122.64    108.37 o 
  15   3   6       44.31     -109.91    109.91 o 
 -15   4   6      172.35       86.14     85.05 o 
 -14   4   6      169.01      227.04    128.60 o 
 -13   4   6      156.48      115.27    184.20 o 
 -12   4   6       11.81        6.28     40.43 o 
 -11   4   6      448.65      427.24     28.82 o 
 -10   4   6     3151.49     3139.85     55.95 o 
  -9   4   6      139.44      190.56     20.04 o 
  -8   4   6     1548.52     1487.66     27.51 o 
  -7   4   6     2217.90     2053.84     29.99 o 
  -6   4   6     5513.97     5552.25     47.95 o 
  -5   4   6     1787.51     1837.90     19.69 o 
  -4   4   6    21548.86    20819.80    163.76 o 
  -3   4   6      140.74      132.63      7.79 o 
  -2   4   6     1041.22     1025.55     17.50 o 
  -1   4   6     1545.97     1634.46     20.54 o 
   0   4   6    28987.75    28526.60    274.11 o 
   1   4   6     1469.74     1538.24     18.97 o 
   2   4   6     1022.14     1020.87     13.75 o 
   3   4   6      151.01      157.98      6.26 o 
   4   4   6    21660.52    20975.38    175.41 o 
   5   4   6     1754.63     1863.82     21.41 o 
   6   4   6     5465.22     5535.57     52.92 o 
   7   4   6     2239.30     2035.59     30.91 o 
   8   4   6     1549.84     1480.03     28.20 o 
   9   4   6      161.71      213.25     21.70 o 
  10   4   6     3099.01     3103.60     58.49 o 
  11   4   6      450.10      398.64     31.97 o 
  12   4   6       11.74       28.89     40.55 o 
  13   4   6      154.02      117.46     94.70 o 
  14   4   6      176.03      167.46    107.67 o 
  15   4   6      167.24        6.37    110.73 o 
 -15   5   6       23.32       -7.82     82.35 o 
 -14   5   6      173.03      128.17     78.14 o 
 -13   5   6       33.61      115.50     76.00 o 
 -12   5   6     1203.02     1161.48     65.99 o 
 -11   5   6      740.92      738.52     34.14 o 
 -10   5   6       31.90       36.64     24.12 o 
  -9   5   6     1207.50     1121.46     41.49 o 
  -8   5   6     2655.56     2605.79     41.77 o 
  -7   5   6      489.02      518.88     17.43 o 
  -6   5   6     6541.57     6269.32     62.70 o 
  -5   5   6      229.83      256.23      8.95 o 
  -4   5   6      900.80      961.93     18.24 o 
  -3   5   6     3400.34     3324.00     34.11 o 
  -2   5   6     8733.49     8530.91     83.10 o 
  -1   5   6       77.73       90.21      5.27 o 
   0   5   6      205.62      251.66      7.95 o 
   1   5   6       71.34       78.41      5.55 o 
   2   5   6     8707.61     8444.94     76.50 o 
   3   5   6     3375.66     3300.12     32.96 o 
   4   5   6      884.23      950.72     14.58 o 
   5   5   6      230.35      269.34      9.29 o 
   6   5   6     6580.47     6250.56     69.78 o 
   7   5   6      472.24      520.20     18.62 o 
   8   5   6     2634.47     2621.86     40.33 o 
   9   5   6     1223.54     1269.18     43.28 o 
  10   5   6       29.07       19.48     24.87 o 
  11   5   6      706.91      630.91     41.22 o 
  12   5   6     1192.87     1304.51     82.30 o 
  13   5   6       28.81       26.65     98.82 o 
  14   5   6      169.12      163.33    107.31 o 
  15   5   6       21.63       29.95    110.38 o 
 -15   6   6      176.20      191.67     90.02 o 
 -14   6   6      115.33      -11.62     80.67 o 
 -13   6   6      318.05      230.20     81.11 o 
 -12   6   6       96.63       54.61     45.63 o 
 -11   6   6       37.07       27.77     31.82 o 
 -10   6   6     1208.72     1237.07     36.18 o 
  -9   6   6      361.56      352.99     23.02 o 
  -8   6   6     1183.91     1220.48     28.45 o 
  -7   6   6      546.48      613.18     21.97 o 
  -6   6   6     4048.55     3934.16     46.14 o 
  -5   6   6     4110.52     4172.92     46.04 o 
  -4   6   6     8641.94     8220.04     79.50 o 
  -3   6   6      881.23      839.38     14.91 o 
  -2   6   6      224.89      262.57      6.98 o 
  -1   6   6     3576.35     3883.47     33.25 o 
   0   6   6    29088.27    30173.56    221.25 o 
   1   6   6     3598.43     3928.69     35.57 o 
   2   6   6      234.86      253.64      9.39 o 
   3   6   6      883.96      830.26     14.93 o 
   4   6   6     8732.77     8313.83     71.66 o 
   5   6   6     4081.48     4064.95     44.11 o 
   6   6   6     4124.99     4065.69     52.65 o 
   7   6   6      561.57      627.73     20.73 o 
   8   6   6     1180.40     1250.14     30.57 o 
   9   6   6      352.09      337.27     24.84 o 
  10   6   6     1216.75     1184.54     41.69 o 
  11   6   6       36.99       -5.11     35.25 o 
  12   6   6       96.92      126.01     55.61 o 
  13   6   6      298.66      196.37    143.34 o 
  14   6   6      116.28       64.39    109.32 o 
  15   6   6      167.08      295.05    124.41 o 
 -15   7   6       19.75       73.90    137.38 o 
 -14   7   6        9.08      -55.53     81.25 o 
 -13   7   6       30.48      -71.71     76.80 o 
 -12   7   6      200.18      189.66     49.82 o 
 -11   7   6      268.29      276.72     37.31 o 
 -10   7   6       77.32       98.59     27.75 o 
  -9   7   6       80.87       40.02     20.56 o 
  -8   7   6     1988.62     1952.12     40.86 o 
  -7   7   6      870.36      844.90     25.46 o 
  -6   7   6      675.16      701.84     22.58 o 
  -5   7   6     1200.73     1177.80     24.28 o 
  -4   7   6     7086.53     7007.20     65.57 o 
  -3   7   6      793.33      805.10     15.66 o 
  -2   7   6    16130.74    15883.84    119.69 o 
  -1   7   6      173.41      193.99      6.80 o 
   0   7   6     2297.54     2384.22     21.63 o 
   1   7   6      167.88      184.41      7.55 o 
   2   7   6    16189.62    15897.85    119.61 o 
   3   7   6      765.29      766.44     14.07 o 
   4   7   6     7085.26     7031.30     65.90 o 
   5   7   6     1183.36     1141.16     25.97 o 
   6   7   6      654.45      651.43     25.30 o 
   7   7   6      884.45      812.45     23.59 o 
   8   7   6     2022.32     2021.36     41.43 o 
   9   7   6       85.84       37.87     22.44 o 
  10   7   6       80.02       96.73     27.07 o 
  11   7   6      275.34      222.97     45.00 o 
  12   7   6      196.12      352.94     59.52 o 
  13   7   6       26.27      -61.89     72.21 o 
  14   7   6       10.31       23.23    113.09 o 
  15   7   6       20.08      -64.51    114.04 o 
 -14   8   6       23.12      -53.89     83.78 o 
 -13   8   6      151.57      162.50     79.65 o 
 -12   8   6       18.95       23.66     54.11 o 
 -11   8   6      253.56      198.39     65.16 o 
 -10   8   6      602.69      557.71     45.71 o 
  -9   8   6      202.27      195.22     26.44 o 
  -8   8   6     1747.32     1693.37     42.00 o 
  -7   8   6      289.32      334.49     20.90 o 
  -6   8   6      760.25      679.69     23.52 o 
  -5   8   6      199.43      246.79     18.20 o 
  -4   8   6     1141.91     1121.69     23.80 o 
  -3   8   6      868.16      819.30     15.45 o 
  -2   8   6      692.97      735.35     12.47 o 
  -1   8   6      148.95      170.87      8.08 o 
   0   8   6    18731.51    18686.01    132.56 o 
   1   8   6      150.56      179.06     10.04 o 
   2   8   6      659.14      709.98     14.62 o 
   3   8   6      907.62      856.34     15.94 o 
   4   8   6     1106.04     1036.79     23.34 o 
   5   8   6      227.41      252.63     18.27 o 
   6   8   6      734.02      702.35     25.62 o 
   7   8   6      295.05      311.78     19.61 o 
   8   8   6     1759.11     1760.87     40.46 o 
   9   8   6      207.34      244.87     27.77 o 
  10   8   6      593.41      651.29     38.27 o 
  11   8   6      247.21      224.96     83.46 o 
  12   8   6       19.53       -6.73     59.20 o 
  13   8   6      153.84      116.38     74.23 o 
  14   8   6       29.37       -7.78    111.21 o 
 -14   9   6       62.48      -15.81     85.79 o 
 -13   9   6        1.07      -21.66    103.89 o 
 -12   9   6      483.73      619.87     68.81 o 
 -11   9   6       61.33       98.60     46.50 o 
 -10   9   6      377.59      404.60     43.34 o 
  -9   9   6       83.94      100.79     31.17 o 
  -8   9   6     2368.98     2270.99     48.60 o 
  -7   9   6      231.54      198.10     21.72 o 
  -6   9   6     2103.77     1993.47     39.37 o 
  -5   9   6      161.09      180.98     16.17 o 
  -4   9   6     1391.82     1345.80     24.12 o 
  -3   9   6      661.35      633.26     21.60 o 
  -2   9   6    10608.20    10353.39     87.64 o 
  -1   9   6      166.27      150.08      9.00 o 
   0   9   6       62.71       74.40      7.64 o 
   1   9   6      179.16      178.26      9.04 o 
   2   9   6    10384.41    10139.26     81.92 o 
   3   9   6      626.20      640.33     16.74 o 
   4   9   6     1339.93     1301.74     26.41 o 
   5   9   6      166.68      134.89     15.99 o 
   6   9   6     2162.23     2073.13     41.88 o 
   7   9   6      233.89      215.39     23.17 o 
   8   9   6     2381.46     2207.78     56.02 o 
   9   9   6       79.13      131.63     29.67 o 
  10   9   6      364.85      443.21     42.93 o 
  11   9   6       58.43       63.14     58.08 o 
  12   9   6      492.67      590.67     82.10 o 
  13   9   6        1.15     -102.60    102.60 o 
 -14  10   6       36.61       94.70    128.84 o 
 -13  10   6       57.58      135.88     86.29 o 
 -12  10   6      133.42       92.65     95.46 o 
 -11  10   6      161.39      235.26     62.12 o 
 -10  10   6        8.68        7.69     50.08 o 
  -9  10   6      218.84      247.94     37.59 o 
  -8  10   6       68.92       46.45     30.00 o 
  -7  10   6      150.62      178.03     25.08 o 
  -6  10   6        9.04        4.77     20.15 o 
  -5  10   6      781.81      769.93     34.42 o 
  -4  10   6      412.15      429.89     18.49 o 
  -3  10   6      777.84      743.12     21.16 o 
  -2  10   6      214.73      176.61     11.96 o 
  -1  10   6      456.06      485.96     23.90 o 
   0  10   6     1624.55     1687.60     21.12 o 
   1  10   6      462.31      484.06     12.60 o 
   2  10   6      225.24      221.64     11.75 o 
   3  10   6      770.72      783.38     19.37 o 
   4  10   6      428.12      451.33     18.05 o 
   5  10   6      774.62      728.30     23.56 o 
   6  10   6        8.81       -5.97     18.76 o 
   7  10   6      157.64      144.84     30.06 o 
   8  10   6       73.05       93.76     30.18 o 
   9  10   6      240.33      267.38     41.97 o 
  10  10   6        7.76      -35.86     48.04 o 
  11  10   6      155.87       98.13     69.30 o 
  12  10   6      134.39      136.32    106.84 o 
 -13  11   6       17.82       15.79     84.97 o 
 -12  11   6      487.67      610.65     92.68 o 
 -11  11   6       17.88      -17.04    115.27 o 
 -10  11   6      568.48      600.21     63.69 o 
  -9  11   6       54.36       -5.07     48.79 o 
  -8  11   6     1313.94     1337.65     60.03 o 
  -7  11   6       16.28       27.49     29.26 o 
  -6  11   6     1601.56     1574.76     37.01 o 
  -5  11   6       92.01      132.69     19.87 o 
  -4  11   6     1414.38     1332.45     31.75 o 
  -3  11   6      201.63      188.44     19.19 o 
  -2  11   6     9210.14     9007.70     91.57 o 
  -1  11   6       89.01       83.06     13.52 o 
   0  11   6      581.21      597.12     16.61 o 
   1  11   6       78.47       62.16     11.98 o 
   2  11   6     9066.92     8818.93     80.22 o 
   3  11   6      223.21      254.39     17.29 o 
   4  11   6     1428.62     1457.39     35.19 o 
   5  11   6       92.91       76.83     17.32 o 
   6  11   6     1641.04     1641.09     40.36 o 
   7  11   6       12.06       17.09     28.34 o 
   8  11   6     1323.75     1373.49     52.17 o 
   9  11   6       52.60       33.31     47.87 o 
  10  11   6      560.81      685.35     61.83 o 
  11  11   6       19.74      -70.24     70.24 o 
  12  11   6      482.35      454.84    125.59 o 
 -13  12   6       40.92      -29.72     89.17 o 
 -12  12   6        8.45      -72.71     89.62 o 
 -11  12   6       21.87      119.57    149.00 o 
 -10  12   6        6.43       61.62     58.24 o 
  -9  12   6      155.44      126.33     57.52 o 
  -8  12   6      498.49      487.30     50.64 o 
  -7  12   6      127.01      132.47     43.24 o 
  -6  12   6      394.73      365.18     29.76 o 
  -5  12   6      405.41      457.35     29.27 o 
  -4  12   6       67.71       50.71     19.54 o 
  -3  12   6       86.94       71.66     17.50 o 
  -2  12   6       97.25       88.47     15.58 o 
  -1  12   6      422.92      426.64     17.73 o 
   0  12   6       24.06       44.41     16.25 o 
   1  12   6      418.39      424.77     16.59 o 
   2  12   6       96.35       75.74     13.34 o 
   3  12   6       85.27       77.85     15.59 o 
   4  12   6       56.00       63.73     18.41 o 
   5  12   6      385.01      389.76     23.01 o 
   6  12   6      383.76      311.08     27.14 o 
   7  12   6      128.40      126.54     36.79 o 
   8  12   6      498.73      495.72     49.09 o 
   9  12   6      157.13       95.99     51.52 o 
  10  12   6        4.77      -16.72     55.19 o 
  11  12   6       20.72      -96.99    121.29 o 
  12  12   6        8.60       14.15    110.14 o 
 -12  13   6      149.44       78.26    105.25 o 
 -11  13   6      124.80      151.65     87.60 o 
 -10  13   6      194.75      212.63     81.56 o 
  -9  13   6       91.51       -0.24     56.79 o 
  -8  13   6     1269.32     1358.96     77.72 o 
  -7  13   6      321.56      397.16     74.60 o 
  -6  13   6     2001.97     1965.67     60.53 o 
  -5  13   6      129.22      111.73     27.40 o 
  -4  13   6      578.19      597.24     28.57 o 
  -3  13   6     1312.71     1238.67     34.86 o 
  -2  13   6     7015.73     6696.14     75.29 o 
  -1  13   6      120.63      125.54     16.71 o 
   0  13   6      215.26      248.73     17.26 o 
   1  13   6      114.27       86.46     15.78 o 
   2  13   6     7052.71     6881.00     76.02 o 
   3  13   6     1327.70     1226.15     30.99 o 
   4  13   6      551.15      530.89     27.45 o 
   5  13   6      119.23      184.82     23.68 o 
   6  13   6     1973.37     2025.03     55.51 o 
   7  13   6      313.55      390.45     39.22 o 
   8  13   6     1305.69     1358.61     75.54 o 
   9  13   6       95.87       79.80     53.87 o 
  10  13   6      194.85      -12.71    133.73 o 
  11  13   6      120.17       86.02    134.55 o 
  12  13   6      141.21      114.15    126.06 o 
 -11  14   6        4.04       92.97     89.13 o 
 -10  14   6        5.70      -17.42     82.86 o 
  -9  14   6      226.49      278.57     86.80 o 
  -8  14   6       15.20       -6.50     54.72 o 
  -7  14   6       12.03       35.92     42.35 o 
  -6  14   6        1.90       54.50     34.20 o 
  -5  14   6      393.12      413.71     33.14 o 
  -4  14   6       33.60      112.20     29.06 o 
  -3  14   6       80.80       45.80     39.47 o 
  -2  14   6      741.23      759.71     31.05 o 
  -1  14   6      487.34      529.85     22.23 o 
   0  14   6      388.96      391.18     21.01 o 
   1  14   6      496.25      505.67     23.02 o 
   2  14   6      745.26      752.68     30.31 o 
   3  14   6       82.72       66.17     25.26 o 
   4  14   6       33.51       42.45     26.75 o 
   5  14   6      416.86      443.72     34.55 o 
   6  14   6        1.75      -23.14     32.37 o 
   7  14   6       12.18       -1.45     63.22 o 
   8  14   6       16.42       82.57     60.68 o 
   9  14   6      232.59      217.64     76.28 o 
  10  14   6        5.39       10.74     75.10 o 
  11  14   6        4.84       10.25     77.80 o 
 -11  15   6        7.10      -81.75    198.53 o 
 -10  15   6      113.33       43.65     87.47 o 
  -9  15   6       12.68      -10.46     83.53 o 
  -8  15   6      848.91      813.70     66.09 o 
  -7  15   6       17.74      -37.11     37.11 o 
  -6  15   6     1413.60     1509.54     55.40 o 
  -5  15   6      110.47      121.92     44.57 o 
  -4  15   6      711.01      753.98     38.67 o 
  -3  15   6      309.27      285.43     31.78 o 
  -2  15   6     4034.36     3905.82     71.92 o 
  -1  15   6       68.10       42.01     23.94 o 
   0  15   6        1.69      -12.19     22.37 o 
   1  15   6       71.88       63.18     23.76 o 
   2  15   6     4025.07     3809.87     78.42 o 
   3  15   6      310.43      278.93     35.41 o 
   4  15   6      695.30      628.44     41.54 o 
   5  15   6      125.89      106.61     33.51 o 
   6  15   6     1435.33     1456.07     66.27 o 
   7  15   6       22.65       77.10     39.20 o 
   8  15   6      873.11      986.29     93.69 o 
   9  15   6       15.73      150.35    105.66 o 
  10  15   6      116.45       78.91     80.29 o 
  11  15   6        7.19       -8.37    119.58 o 
 -10  16   6        7.78      -34.07     89.56 o 
  -9  16   6       18.24      -82.57     82.57 o 
  -8  16   6       57.41        9.31     56.09 o 
  -7  16   6      102.95       84.84     47.71 o 
  -6  16   6       89.80       45.72     42.40 o 
  -5  16   6       99.80      109.74     41.54 o 
  -4  16   6       31.65       19.23     35.60 o 
  -3  16   6       18.99       -4.92     31.29 o 
  -2  16   6       31.35       37.44     30.57 o 
  -1  16   6      180.23      204.65     27.96 o 
   0  16   6      211.15      250.12     26.43 o 
   1  16   6      171.29      141.74     28.96 o 
   2  16   6       28.86       -4.12     33.23 o 
   3  16   6       20.86      -15.22     35.62 o 
   4  16   6       37.28       -0.17     37.39 o 
   5  16   6       92.90       44.81     38.75 o 
   6  16   6       93.50      161.48     57.50 o 
   7  16   6       98.52       59.47     45.91 o 
   8  16   6       57.07       80.01     59.97 o 
   9  16   6       19.61       59.03     60.15 o 
  10  16   6        7.33       12.48     80.60 o 
  -9  17   6        9.60       99.64     61.43 o 
  -8  17   6      181.39      143.72     50.93 o 
  -7  17   6        4.86        0.47     47.82 o 
  -6  17   6      417.81      469.84     51.26 o 
  -5  17   6       43.26       52.21     43.77 o 
  -4  17   6      341.26      465.79     54.75 o 
  -3  17   6      320.04      356.67     73.15 o 
  -2  17   6     1216.02     1236.76     54.49 o 
  -1  17   6      211.74      243.73     41.12 o 
   0  17   6        0.62       77.72     28.55 o 
   1  17   6      195.19      177.96     38.66 o 
   2  17   6     1205.28     1191.32     50.56 o 
   3  17   6      315.77      304.42     41.06 o 
   4  17   6      350.55      297.26     82.33 o 
   5  17   6       52.22      105.42     46.90 o 
   6  17   6      422.33      416.46     63.22 o 
   7  17   6        4.54       18.22     48.91 o 
   8  17   6      181.46      247.24     53.13 o 
   9  17   6        8.14       -7.68     81.78 o 
  -8  18   6       17.03        9.00     51.11 o 
  -7  18   6      139.09       90.89     50.44 o 
  -6  18   6       56.65       -9.26     49.13 o 
  -5  18   6      116.36      182.99     49.91 o 
  -4  18   6       66.81       90.76     46.13 o 
  -3  18   6       65.08       42.42     44.21 o 
  -2  18   6        3.54      -38.44     38.44 o 
  -1  18   6       57.70       99.99     35.25 o 
   0  18   6       79.47      127.53     34.04 o 
   1  18   6       53.70       65.44     42.87 o 
   2  18   6        4.67        1.76     44.55 o 
   3  18   6       60.18       17.05     45.20 o 
   4  18   6       61.54       37.88     45.80 o 
   5  18   6      113.81      164.98     49.76 o 
   6  18   6       59.56       43.88     49.29 o 
   7  18   6      131.02      163.70     52.18 o 
   8  18   6       15.80      -41.23     51.41 o 
  -6  19   6       85.95       25.06     52.48 o 
  -5  19   6       13.45      -42.04     49.61 o 
  -4  19   6      251.18      319.87     51.51 o 
  -3  19   6       13.35       68.54     48.57 o 
  -2  19   6      579.15      571.74     53.29 o 
  -1  19   6       26.32       70.02     47.76 o 
   0  19   6        7.21       12.67     80.25 o 
   1  19   6       23.88      -20.32     53.42 o 
   2  19   6      569.93      673.46     96.50 o 
   3  19   6       16.46       21.96     65.65 o 
   4  19   6      256.19      351.51     53.14 o 
   5  19   6       17.24      -17.74     65.60 o 
   6  19   6       92.04       91.87     53.67 o 
  -4  20   6       27.47       25.72     50.61 o 
  -3  20   6       17.71       39.41     59.74 o 
  -2  20   6       17.10       66.29     48.67 o 
  -1  20   6       85.04       57.14     86.07 o 
   0  20   6       90.05       65.16     86.99 o 
   1  20   6       89.91       81.09     86.30 o 
   2  20   6       19.65       52.36     59.21 o 
   3  20   6       20.92      114.60     52.15 o 
   4  20   6       26.92       15.91     55.17 o 
   1   0   7        0.87        4.64      2.59 o 
   2   0   7       33.77       26.06      3.14 o 
   3   0   7       14.70       26.17      4.42 o 
   4   0   7     1058.17     1085.19     12.59 o 
   5   0   7     1179.08     1191.70     13.82 o 
   6   0   7      105.42       91.83      6.81 o 
   7   0   7       21.62       40.37      7.50 o 
   8   0   7       70.05      104.35     11.70 o 
   9   0   7        4.65       53.01     14.03 o 
  10   0   7       78.61       83.80     16.59 o 
  11   0   7       27.68       53.98     30.46 o 
  12   0   7       10.30      -58.07     58.48 o 
  13   0   7       82.74      169.23    102.60 o 
  14   0   7       18.79       47.88    111.32 o 
  15   0   7       11.18        6.93     81.73 o 
 -15   1   7       64.18      150.37     86.33 o 
 -14   1   7       65.08      -72.98     73.65 o 
 -13   1   7      420.60      417.70    106.02 o 
 -12   1   7       83.67       83.02     85.14 o 
 -11   1   7     2312.51     2229.28     54.28 o 
 -10   1   7      151.00      178.25     19.25 o 
  -9   1   7      129.25      105.72     14.99 o 
  -8   1   7       86.86      104.97     11.68 o 
  -7   1   7    16566.18    16606.15    120.96 o 
  -6   1   7      205.34      251.58      7.82 o 
  -5   1   7      547.82      555.68      9.11 o 
  -4   1   7     2071.15     2080.46     18.48 o 
  -3   1   7    22950.38    23076.48    184.93 o 
  -2   1   7     1388.31     1303.72     14.84 o 
  -1   1   7    42058.67    43137.56    401.91 o 
   0   1   7     1985.68     1980.21     23.10 o 
   1   1   7    41670.78    42557.03    364.01 o 
   2   1   7     1283.23     1209.96     15.02 o 
   3   1   7    23006.91    22942.89    192.26 o 
   4   1   7     2102.57     2129.72     20.98 o 
   5   1   7      540.06      546.02      9.58 o 
   6   1   7      234.12      275.23      8.31 o 
   7   1   7    16648.34    16625.49    117.98 o 
   8   1   7       86.77      103.18     12.31 o 
   9   1   7      137.71      168.80     15.37 o 
  10   1   7      147.20      129.06     17.89 o 
  11   1   7     2300.04     2259.99     55.52 o 
  12   1   7       88.56       78.24     46.14 o 
  13   1   7      430.29      512.39    115.92 o 
  14   1   7       63.77      -32.90    104.48 o 
  15   1   7       65.94      195.40    123.23 o 
 -15   2   7      140.91      119.55    126.36 o 
 -14   2   7      213.29      214.56     82.05 o 
 -13   2   7       98.20      215.11     73.11 o 
 -12   2   7      322.01      316.60    104.37 o 
 -11   2   7      155.67      135.86     27.41 o 
 -10   2   7      199.31      227.80     20.94 o 
  -9   2   7     2028.29     2016.52     38.10 o 
  -8   2   7      954.62      930.82     19.25 o 
  -7   2   7      303.88      368.93     11.62 o 
  -6   2   7      336.26      372.20      9.03 o 
  -5   2   7      806.58      798.54     12.08 o 
  -4   2   7      263.34      277.43      7.29 o 
  -3   2   7      546.96      631.35     12.01 o 
  -2   2   7     3733.02     3826.57     50.33 o 
  -1   2   7    18352.77    19096.22    193.25 o 
   0   2   7    12240.34    12622.23    134.77 o 
   1   2   7    18406.34    19363.87    171.02 o 
   2   2   7     3720.43     3726.07     40.85 o 
   3   2   7      521.14      601.07     11.83 o 
   4   2   7      253.17      258.66      6.65 o 
   5   2   7      807.08      794.67     12.10 o 
   6   2   7      331.21      367.54      8.95 o 
   7   2   7      299.15      371.78     11.95 o 
   8   2   7      931.27      893.66     21.44 o 
   9   2   7     2056.13     1964.91     41.41 o 
  10   2   7      186.03      193.00     21.98 o 
  11   2   7      159.16      168.69     27.43 o 
  12   2   7      331.21      400.20     54.35 o 
  13   2   7       99.73      151.89     95.52 o 
  14   2   7      226.39      220.05    116.75 o 
  15   2   7      144.08      -27.83    114.04 o 
 -15   3   7       67.00       94.02    101.00 o 
 -14   3   7       57.28       -6.23     78.83 o 
 -13   3   7       89.61       18.36     73.74 o 
 -12   3   7      124.02      165.29     69.45 o 
 -11   3   7     1193.83     1186.55     38.06 o 
 -10   3   7      565.81      542.07     30.47 o 
  -9   3   7      230.99      248.99     19.05 o 
  -8   3   7      787.54      835.31     18.55 o 
  -7   3   7    11487.80    11028.66    100.55 o 
  -6   3   7      974.46      985.53     15.09 o 
  -5   3   7     3931.09     4053.12     36.95 o 
  -4   3   7     5305.49     5693.68     55.05 o 
  -3   3   7    28937.68    29450.51    261.01 o 
  -2   3   7     9744.66     9543.33    120.02 o 
  -1   3   7    27871.46    29284.24    311.71 o 
   0   3   7      275.25      303.50      8.33 o 
   1   3   7    27774.87    29459.01    251.78 o 
   2   3   7     9759.43     9739.85     88.99 o 
   3   3   7    28671.50    29227.21    273.40 o 
   4   3   7     5283.39     5637.16     60.91 o 
   5   3   7     3946.09     4097.95     36.92 o 
   6   3   7      905.74      914.34     14.46 o 
   7   3   7    11602.65    11257.20     97.10 o 
   8   3   7      783.75      863.65     23.01 o 
   9   3   7      230.19      221.34     19.43 o 
  10   3   7      543.78      439.61     27.49 o 
  11   3   7     1187.99     1165.32     42.70 o 
  12   3   7      124.27      248.40     66.53 o 
  13   3   7       86.46       -4.25    102.60 o 
  14   3   7       55.92       13.92    108.85 o 
  15   3   7       70.17        0.24    112.97 o 
 -15   4   7       65.37      100.80     84.51 o 
 -14   4   7      158.64      115.60     83.42 o 
 -13   4   7       19.69      -71.08     71.08 o 
 -12   4   7      518.57      395.69     58.25 o 
 -11   4   7      151.78      165.68     27.56 o 
 -10   4   7     1403.42     1439.04     35.11 o 
  -9   4   7      944.95      940.68     26.18 o 
  -8   4   7      240.48      246.55     15.95 o 
  -7   4   7      581.92      599.46     16.03 o 
  -6   4   7     1983.65     2076.56     23.51 o 
  -5   4   7     2315.75     2048.53     21.74 o 
  -4   4   7     6302.82     6304.99     51.52 o 
  -3   4   7     4059.22     3883.14     43.03 o 
  -2   4   7      704.47      730.44     16.57 o 
  -1   4   7     3250.81     3220.13     37.30 o 
   0   4   7     1950.35     2071.06     24.58 o 
   1   4   7     3316.32     3316.85     33.05 o 
   2   4   7      720.79      762.06     12.96 o 
   3   4   7     4041.63     3902.02     39.69 o 
   4   4   7     6234.51     6247.60     59.32 o 
   5   4   7     2304.06     2020.05     24.50 o 
   6   4   7     1949.30     2003.12     28.48 o 
   7   4   7      574.11      609.94     19.17 o 
   8   4   7      229.05      239.88     16.95 o 
   9   4   7      969.44      971.52     35.60 o 
  10   4   7     1368.73     1353.00     39.78 o 
  11   4   7      145.78      141.96     30.85 o 
  12   4   7      530.91      461.26     59.93 o 
  13   4   7       16.21       85.73    102.60 o 
  14   4   7      155.85      154.48    113.92 o 
  15   4   7       66.35      154.37    118.04 o 
 -15   5   7      160.96       16.06     86.68 o 
 -14   5   7        6.71      -88.92    108.79 o 
 -13   5   7      171.91      138.35    119.58 o 
 -12   5   7      165.63      203.12     48.09 o 
 -11   5   7     1918.94     1834.12     49.24 o 
 -10   5   7      251.56      267.17     23.60 o 
  -9   5   7      457.39      482.20     24.82 o 
  -8   5   7     1418.45     1323.60     29.97 o 
  -7   5   7    14886.69    14607.70    133.45 o 
  -6   5   7      867.95      833.51     18.01 o 
  -5   5   7     5577.77     5384.71     45.16 o 
  -4   5   7       18.31       20.93      6.47 o 
  -3   5   7    43602.58    45398.36    381.21 o 
  -2   5   7       16.31       25.01      5.85 o 
  -1   5   7    19952.58    21340.55    187.98 o 
   0   5   7      605.54      684.02     11.40 o 
   1   5   7    19956.90    21137.85    175.00 o 
   2   5   7       21.36       37.08      5.90 o 
   3   5   7    43315.46    45217.63    373.49 o 
   4   5   7       21.40       36.80      6.63 o 
   5   5   7     5560.68     5371.77     46.14 o 
   6   5   7      886.23      848.61     19.42 o 
   7   5   7    14799.48    14427.80    153.92 o 
   8   5   7     1419.58     1346.14     29.13 o 
   9   5   7      473.70      495.81     25.70 o 
  10   5   7      233.86      219.63     27.63 o 
  11   5   7     1900.23     1715.17     85.02 o 
  12   5   7      160.56      148.71     53.85 o 
  13   5   7      177.80      173.47    104.84 o 
  14   5   7        7.51      -21.70    108.49 o 
  15   5   7      156.39       13.21    116.98 o 
 -15   6   7       17.90      -84.34     84.34 o 
 -14   6   7      111.62      193.92     85.28 o 
 -13   6   7       58.89       58.07     79.07 o 
 -12   6   7       46.77       60.74     45.77 o 
 -11   6   7      286.41      260.75     35.22 o 
 -10   6   7      794.97      866.95     32.87 o 
  -9   6   7     1492.62     1530.84     38.04 o 
  -8   6   7      613.74      559.70     21.56 o 
  -7   6   7       35.72       55.30     14.76 o 
  -6   6   7      990.10      893.44     21.28 o 
  -5   6   7     6752.70     6498.57     66.27 o 
  -4   6   7     2831.80     2617.80     30.45 o 
  -3   6   7     2823.66     2784.32     30.80 o 
  -2   6   7     4532.76     4650.14     41.85 o 
  -1   6   7     7776.74     7761.09     63.07 o 
   0   6   7     1992.37     1985.47     20.30 o 
   1   6   7     7650.00     7596.65     64.69 o 
   2   6   7     4473.80     4625.14     42.74 o 
   3   6   7     2807.15     2803.01     31.84 o 
   4   6   7     2795.23     2622.17     27.19 o 
   5   6   7     6647.47     6326.17     70.64 o 
   6   6   7      957.22      862.95     21.63 o 
   7   6   7       37.68       36.37      9.60 o 
   8   6   7      639.55      621.46     26.67 o 
   9   6   7     1472.10     1544.10     38.53 o 
  10   6   7      767.75      844.27     39.25 o 
  11   6   7      309.49      329.56     49.70 o 
  12   6   7       48.52      -29.13     68.17 o 
  13   6   7       51.63       95.05    104.84 o 
  14   6   7      120.33       79.84    112.15 o 
  15   6   7       14.27       -7.31    116.87 o 
 -15   7   7        6.75      112.86    131.72 o 
 -14   7   7       16.44      -47.47     81.96 o 
 -13   7   7      582.15      644.03     93.25 o 
 -12   7   7       62.60      126.77     48.60 o 
 -11   7   7      811.28      787.68     43.77 o 
 -10   7   7      404.66      391.42     30.59 o 
  -9   7   7      120.10      118.76     22.70 o 
  -8   7   7      254.36      240.52     21.79 o 
  -7   7   7     4439.70     4252.17     59.48 o 
  -6   7   7      303.03      325.75     19.04 o 
  -5   7   7      223.47      258.51     18.81 o 
  -4   7   7      339.80      399.99     11.73 o 
  -3   7   7    15349.14    15222.30    133.33 o 
  -2   7   7       27.50       30.45      7.85 o 
  -1   7   7     6968.99     6970.70     53.40 o 
   0   7   7       72.06       79.22      6.15 o 
   1   7   7     6907.36     6938.98     56.29 o 
   2   7   7       19.59       20.49      6.68 o 
   3   7   7    15435.87    15347.97    124.63 o 
   4   7   7      346.65      394.09     12.45 o 
   5   7   7      232.07      246.01     15.75 o 
   6   7   7      304.91      279.15     16.99 o 
   7   7   7     4422.50     4170.16     57.19 o 
   8   7   7      243.80      225.27     22.10 o 
   9   7   7      109.76      105.59     23.55 o 
  10   7   7      422.34      424.19     34.24 o 
  11   7   7      806.69      863.25     61.48 o 
  12   7   7       57.65      138.80     67.35 o 
  13   7   7      569.12      490.81    120.05 o 
  14   7   7       15.46      -89.74    111.09 o 
  15   7   7        5.89     -110.14    122.41 o 
 -14   8   7       33.61      -52.08    115.21 o 
 -13   8   7       34.24       29.35     62.42 o 
 -12   8   7      148.50      200.51     51.20 o 
 -11   8   7      687.58      713.33     55.27 o 
 -10   8   7      116.00      132.83     44.81 o 
  -9   8   7     1322.13     1321.73     39.87 o 
  -8   8   7      107.71       95.99     22.64 o 
  -7   8   7       65.37       57.58     18.97 o 
  -6   8   7      231.42      266.89     19.31 o 
  -5   8   7     2477.69     2403.17     39.82 o 
  -4   8   7      267.43      281.15     13.85 o 
  -3   8   7      345.70      417.59     11.78 o 
  -2   8   7      138.13      147.70      7.45 o 
  -1   8   7     2548.39     2415.22     23.08 o 
   0   8   7      888.53      902.31     13.60 o 
   1   8   7     2545.41     2384.77     23.97 o 
   2   8   7      149.92      153.80      7.79 o 
   3   8   7      326.31      352.64     11.63 o 
   4   8   7      245.84      250.78     13.61 o 
   5   8   7     2473.63     2459.89     39.07 o 
   6   8   7      222.46      285.68     19.66 o 
   7   8   7       59.01       34.27     16.43 o 
   8   8   7      106.07      127.80     22.38 o 
   9   8   7     1296.43     1390.58     52.14 o 
  10   8   7      135.11      164.77     32.35 o 
  11   8   7      688.76      782.29     63.62 o 
  12   8   7      148.22      168.79     73.45 o 
  13   8   7       36.93       21.23    108.96 o 
  14   8   7       34.93       -8.14    111.32 o 
 -14   9   7        7.14       15.16     85.39 o 
 -13   9   7       19.08       87.66     82.83 o 
 -12   9   7       50.53       48.94     54.16 o 
 -11   9   7      437.90      354.57     52.22 o 
 -10   9   7       38.05       57.27     38.56 o 
  -9   9   7       24.84       31.85     29.73 o 
  -8   9   7      118.32      137.49     24.82 o 
  -7   9   7     2255.41     2044.82     41.28 o 
  -6   9   7      447.50      451.16     22.42 o 
  -5   9   7     1324.96     1235.94     29.30 o 
  -4   9   7      216.48      230.85     14.51 o 
  -3   9   7     5212.83     5210.46     64.17 o 
  -2   9   7      419.97      474.45     17.25 o 
  -1   9   7     2180.46     2190.50     23.92 o 
   0   9   7      160.28      130.23      8.28 o 
   1   9   7     2199.77     2169.34     23.45 o 
   2   9   7      448.72      462.30     11.41 o 
   3   9   7     5260.92     5309.36     53.70 o 
   4   9   7      219.82      218.92     13.61 o 
   5   9   7     1312.63     1257.30     29.87 o 
   6   9   7      410.85      326.28     22.65 o 
   7   9   7     2259.51     1970.66     43.77 o 
   8   9   7      120.97      150.72     34.66 o 
   9   9   7       20.23      -15.09     27.31 o 
  10   9   7       34.47       66.51     36.42 o 
  11   9   7      440.33      442.93     60.26 o 
  12   9   7       48.19       81.05     82.43 o 
  13   9   7       16.06      -37.50    107.79 o 
 -13  10   7       38.87      -37.72    143.46 o 
 -12  10   7       82.96      -32.34     75.11 o 
 -11  10   7      348.63      523.27     66.82 o 
 -10  10   7      194.99      156.76     46.11 o 
  -9  10   7     1112.38     1028.86     50.57 o 
  -8  10   7      123.34      124.04     31.86 o 
  -7  10   7      176.32      166.85     24.89 o 
  -6  10   7      493.10      458.26     24.72 o 
  -5  10   7     3380.20     3240.38     52.67 o 
  -4  10   7       96.41       98.79     17.34 o 
  -3  10   7      451.35      408.99     17.95 o 
  -2  10   7     1915.69     1822.38     26.80 o 
  -1  10   7     7478.21     7227.68     70.11 o 
   0  10   7     2074.11     1992.17     24.60 o 
   1  10   7     7620.90     7493.19     62.10 o 
   2  10   7     1948.37     1863.90     25.48 o 
   3  10   7      491.38      470.27     17.20 o 
   4  10   7       89.25      124.96     15.02 o 
   5  10   7     3422.20     3314.29     48.00 o 
   6  10   7      490.24      505.90     24.63 o 
   7  10   7      175.59      173.61     28.93 o 
   8  10   7      128.62      151.94     42.07 o 
   9  10   7     1150.03     1218.77     57.38 o 
  10  10   7      211.06      290.53     53.19 o 
  11  10   7      331.36      299.13     72.17 o 
  12  10   7       85.09      293.64    110.73 o 
 -13  11   7       36.80      -37.15     85.46 o 
 -12  11   7      271.17      349.13     88.08 o 
 -11  11   7        3.99      -78.19     78.19 o 
 -10  11   7       77.83       92.24     57.43 o 
  -9  11   7      125.26       66.69     51.94 o 
  -8  11   7      531.99      519.62     59.70 o 
  -7  11   7      905.75      864.23     59.13 o 
  -6  11   7      265.42      257.79     24.65 o 
  -5  11   7      640.91      621.48     25.98 o 
  -4  11   7      441.85      477.56     22.51 o 
  -3  11   7      494.56      508.46     20.54 o 
  -2  11   7      688.25      703.24     21.89 o 
  -1  11   7      493.56      501.37     19.29 o 
   0  11   7      467.35      464.57     16.30 o 
   1  11   7      511.82      544.85     16.57 o 
   2  11   7      670.36      675.11     18.02 o 
   3  11   7      465.14      506.47     20.75 o 
   4  11   7      436.59      463.06     20.00 o 
   5  11   7      634.57      639.95     23.03 o 
   6  11   7      256.48      289.66     23.76 o 
   7  11   7      895.75      876.56     36.74 o 
   8  11   7      515.77      504.92     37.21 o 
   9  11   7      125.79      121.55     46.81 o 
  10  11   7       78.11       55.27     52.26 o 
  11  11   7        3.58       51.55     70.19 o 
  12  11   7      262.00      163.33    119.11 o 
 -13  12   7       42.07       58.23     91.76 o 
 -12  12   7       29.66       48.33     88.03 o 
 -11  12   7      529.69      504.11     93.40 o 
 -10  12   7      117.93      215.39     82.18 o 
  -9  12   7     1359.23     1436.25     78.20 o 
  -8  12   7      158.00      144.86     52.71 o 
  -7  12   7       84.63       91.62     47.01 o 
  -6  12   7       32.88       33.19     27.69 o 
  -5  12   7     3601.88     3613.91     59.12 o 
  -4  12   7      299.29      318.69     33.06 o 
  -3  12   7      686.02      655.68     26.93 o 
  -2  12   7      537.51      520.96     19.77 o 
  -1  12   7     4747.80     4605.14     52.27 o 
   0  12   7     1148.79     1187.39     30.71 o 
   1  12   7     4736.31     4693.01     50.56 o 
   2  12   7      534.71      517.23     19.95 o 
   3  12   7      670.28      702.97     25.74 o 
   4  12   7      294.33      287.08     19.82 o 
   5  12   7     3621.26     3560.11     52.32 o 
   6  12   7       30.58       40.57     24.24 o 
   7  12   7       81.75       91.10     31.96 o 
   8  12   7      156.18      166.83     43.37 o 
   9  12   7     1342.77     1366.58     75.64 o 
  10  12   7      112.07      107.11     56.55 o 
  11  12   7      537.20      528.78    131.49 o 
  12  12   7       29.15       25.35    113.45 o 
 -12  13   7      116.64      158.84    123.53 o 
 -11  13   7       94.73      128.71     97.64 o 
 -10  13   7      105.43       64.58     81.46 o 
  -9  13   7       11.39       60.97     66.38 o 
  -8  13   7      431.06      531.80     67.45 o 
  -7  13   7      284.69      376.60     44.15 o 
  -6  13   7      670.87      664.38     63.94 o 
  -5  13   7      296.81      279.50     29.69 o 
  -4  13   7       61.20       40.49     22.73 o 
  -3  13   7       87.06      157.70     23.29 o 
  -2  13   7      215.38      241.42     18.74 o 
  -1  13   7       98.45      105.99     16.47 o 
   0  13   7        4.68        8.85     15.62 o 
   1  13   7      101.63      116.84     16.46 o 
   2  13   7      208.93      246.28     18.18 o 
   3  13   7       79.09      111.54     20.61 o 
   4  13   7       62.32       55.72     22.24 o 
   5  13   7      298.95      311.56     27.06 o 
   6  13   7      660.43      653.05     34.98 o 
   7  13   7      285.42      308.99     39.16 o 
   8  13   7      410.42      437.00     58.22 o 
   9  13   7       11.16        7.60     54.78 o 
  10  13   7      112.97       86.58     74.46 o 
  11  13   7       88.71      128.66    125.24 o 
  12  13   7      117.00      157.43    122.05 o 
 -11  14   7      261.31      426.06     93.49 o 
 -10  14   7       37.39      158.71    105.49 o 
  -9  14   7     1044.23     1017.26     99.52 o 
  -8  14   7      193.23      194.54     63.78 o 
  -7  14   7       57.07       43.33     42.43 o 
  -6  14   7      256.62      206.71     35.90 o 
  -5  14   7     4226.67     4069.98     75.22 o 
  -4  14   7      502.54      491.10     33.05 o 
  -3  14   7      527.70      583.78     32.88 o 
  -2  14   7      422.56      424.82     26.83 o 
  -1  14   7     3825.75     3790.91     49.83 o 
   0  14   7      146.10      117.34     19.00 o 
   1  14   7     3798.24     3798.60     47.58 o 
   2  14   7      433.55      412.04     27.14 o 
   3  14   7      508.24      575.82     31.49 o 
   4  14   7      498.57      544.29     32.22 o 
   5  14   7     4228.59     4133.21     77.21 o 
   6  14   7      257.58      337.54     40.02 o 
   7  14   7       59.01        0.99     42.47 o 
   8  14   7      186.51      165.18     55.06 o 
   9  14   7     1004.84      935.60    156.90 o 
  10  14   7       43.24       50.34     77.77 o 
  11  14   7      262.88       37.62    120.40 o 
 -11  15   7       24.81        4.43    123.53 o 
 -10  15   7       28.66      -46.91     81.72 o 
  -9  15   7      151.75       41.36    118.28 o 
  -8  15   7       96.38       50.31     66.11 o 
  -7  15   7       20.66       40.11     48.94 o 
  -6  15   7       13.17       43.87     36.97 o 
  -5  15   7       16.45       26.96     34.78 o 
  -4  15   7       71.16       66.43     30.49 o 
  -3  15   7       89.57       85.34     30.67 o 
  -2  15   7       66.40       78.57     29.70 o 
  -1  15   7      166.71      161.97     25.49 o 
   0  15   7      435.54      443.67     26.52 o 
   1  15   7      167.58      149.04     24.53 o 
   2  15   7       72.36      135.56     37.99 o 
   3  15   7       89.00       50.49     34.92 o 
   4  15   7       73.90       84.62     35.18 o 
   5  15   7       16.79       -8.16     31.83 o 
   6  15   7       14.15       22.16     36.47 o 
   7  15   7       20.06       65.31     38.28 o 
   8  15   7      100.85       22.22     55.71 o 
   9  15   7      152.30      225.80     85.56 o 
  10  15   7       27.23       53.86     79.40 o 
  11  15   7       24.95      -89.15    116.04 o 
 -10  16   7      159.37      211.60     91.49 o 
  -9  16   7      364.01      345.45    109.97 o 
  -8  16   7      377.71      239.64     58.44 o 
  -7  16   7       11.31        3.03     53.61 o 
  -6  16   7       81.42       95.02     43.86 o 
  -5  16   7      612.78      666.53     45.24 o 
  -4  16   7      371.98      407.20     36.43 o 
  -3  16   7       84.74       71.07     43.47 o 
  -2  16   7       54.56      -17.52     30.52 o 
  -1  16   7     2273.20     2078.43     49.45 o 
   0  16   7      112.29      151.36     25.37 o 
   1  16   7     2325.69     2334.98     61.32 o 
   2  16   7       59.47       59.33     36.04 o 
   3  16   7       72.12       53.27     35.49 o 
   4  16   7      370.90      411.07     41.25 o 
   5  16   7      593.19      593.44     45.17 o 
   6  16   7       90.84      115.20     44.91 o 
   7  16   7       12.22       38.97     45.72 o 
   8  16   7      397.02      390.02     64.91 o 
   9  16   7      367.04      415.42     66.58 o 
  10  16   7      162.19      268.87    127.13 o 
  -9  17   7      103.22      204.73     63.17 o 
  -8  17   7      100.04       84.37     68.70 o 
  -7  17   7       35.83       90.43     48.18 o 
  -6  17   7       34.96      -44.14     44.14 o 
  -5  17   7        0.06      -21.64     43.89 o 
  -4  17   7       22.32      -35.44     42.28 o 
  -3  17   7       13.47       -2.13     32.95 o 
  -2  17   7      128.03      163.52     35.75 o 
  -1  17   7      163.50      162.37     33.73 o 
   0  17   7       13.73        7.65     29.70 o 
   1  17   7      157.35       47.58     37.17 o 
   2  17   7      129.97      111.94     39.08 o 
   3  17   7        9.53      -37.37     37.37 o 
   4  17   7       26.91       11.54     55.77 o 
   5  17   7        0.06       -2.88     43.92 o 
   6  17   7       32.99      -41.27     46.20 o 
   7  17   7       29.49        4.33     48.52 o 
   8  17   7      110.93      136.62     50.81 o 
   9  17   7      102.91       89.50     71.77 o 
  -8  18   7       58.54      131.12     54.58 o 
  -7  18   7       36.60      -40.27     49.72 o 
  -6  18   7      190.46      180.10     50.62 o 
  -5  18   7      302.46      268.73     51.58 o 
  -4  18   7      105.34       77.81     47.42 o 
  -3  18   7       73.70       52.82     46.05 o 
  -2  18   7      319.11      283.69     46.95 o 
  -1  18   7     1371.84     1365.90     53.48 o 
   0  18   7      293.54      294.60     39.07 o 
   1  18   7     1381.43     1366.05     79.06 o 
   2  18   7      308.05      352.56     77.74 o 
   3  18   7       70.85       73.93     45.68 o 
   4  18   7       92.43      101.85     48.74 o 
   5  18   7      299.40      244.51     51.60 o 
   6  18   7      190.19      264.15     52.26 o 
   7  18   7       35.92       90.07     52.61 o 
   8  18   7       50.75        7.42     54.01 o 
  -6  19   7       12.79       21.47     63.86 o 
  -5  19   7        4.34        6.24     51.71 o 
  -4  19   7      102.41      166.95     50.69 o 
  -3  19   7      120.03       73.98     49.08 o 
  -2  19   7      120.27      114.83     47.15 o 
  -1  19   7      140.55      128.66     65.11 o 
   0  19   7      264.10      262.31     86.57 o 
   1  19   7      145.39      141.10     55.75 o 
   2  19   7      109.69       86.47     48.49 o 
   3  19   7      122.49       90.57     55.59 o 
   4  19   7      103.92      121.63     54.35 o 
   5  19   7        4.65       68.30     50.73 o 
   6  19   7       12.51       47.37     52.86 o 
  -4  20   7       78.21      125.73     51.37 o 
  -3  20   7      110.43      115.38     51.41 o 
  -2  20   7       46.29       14.88     61.09 o 
  -1  20   7      209.11      208.04     89.95 o 
   0  20   7        1.01       70.61     83.17 o 
   1  20   7      212.20      156.35     84.93 o 
   2  20   7       46.71       32.90     57.00 o 
   3  20   7      105.47      102.23     51.99 o 
   4  20   7       79.50      138.33     53.41 o 
   0   0   8    13602.23    13552.78    162.69 o 
   1   0   8     5351.06     5269.04     55.50 o 
   2   0   8    10074.24    10341.43     84.33 o 
   3   0   8     2158.28     2111.12     20.57 o 
   4   0   8    28954.97    30090.78    222.43 o 
   5   0   8     9296.33     9171.52     66.26 o 
   6   0   8     4168.28     4183.76     34.16 o 
   7   0   8     2150.84     2164.78     23.85 o 
   8   0   8       44.98       49.69     11.34 o 
   9   0   8     3624.32     3638.48     52.88 o 
  10   0   8     2334.78     2387.22     36.61 o 
  11   0   8     1112.41     1121.93     59.53 o 
  12   0   8        5.95      170.76     99.06 o 
  13   0   8      302.69      276.54    110.50 o 
  14   0   8      263.55      282.79    120.05 o 
  15   0   8     1181.52     1283.07    108.71 o 
 -15   1   8       25.85       28.97     83.51 o 
 -14   1   8       59.03       95.22     73.75 o 
 -13   1   8      485.59      392.81    107.43 o 
 -12   1   8      131.87      135.73     89.62 o 
 -11   1   8      466.20      459.73     30.10 o 
 -10   1   8      300.71      325.01     21.03 o 
  -9   1   8      191.85      175.01     15.88 o 
  -8   1   8      158.84      173.71     12.32 o 
  -7   1   8      766.99      834.44     14.86 o 
  -6   1   8      444.53      487.07      9.63 o 
  -5   1   8      296.96      360.54      7.27 o 
  -4   1   8      603.12      646.47      8.90 o 
  -3   1   8     1021.18     1008.28     14.18 o 
  -2   1   8      610.85      634.35     10.23 o 
  -1   1   8     4180.71     4259.33     50.45 o 
   0   1   8     1291.01     1329.61     16.51 o 
   1   1   8     4194.14     4237.41     41.03 o 
   2   1   8      582.41      615.23      9.26 o 
   3   1   8      990.50      946.77     14.45 o 
   4   1   8      594.62      664.75     10.48 o 
   5   1   8      298.47      345.01      8.08 o 
   6   1   8      473.21      527.59     10.34 o 
   7   1   8      731.26      779.05     15.56 o 
   8   1   8      143.62      144.69     12.85 o 
   9   1   8      187.59      223.64     18.68 o 
  10   1   8      298.10      296.03     19.35 o 
  11   1   8      456.18      512.54     33.41 o 
  12   1   8      145.01       65.31     57.35 o 
  13   1   8      473.47      521.24    121.70 o 
  14   1   8       61.24      113.80    111.91 o 
  15   1   8       29.47       45.64    115.69 o 
 -15   2   8      309.68      425.91     93.83 o 
 -14   2   8      392.65      503.86     86.26 o 
 -13   2   8      365.94      433.89     81.25 o 
 -12   2   8       60.43      155.90    100.12 o 
 -11   2   8       69.50       68.90     29.38 o 
 -10   2   8     1567.92     1582.64     32.75 o 
  -9   2   8     1683.04     1663.76     31.46 o 
  -8   2   8     1881.42     1900.58     29.41 o 
  -7   2   8     1631.68     1620.14     22.01 o 
  -6   2   8     5045.51     5056.72     44.57 o 
  -5   2   8     9607.95     9643.40     78.86 o 
  -4   2   8    14193.71    14312.45    142.07 o 
  -3   2   8     2396.24     2331.34     33.06 o 
  -2   2   8     6994.36     7131.46     95.74 o 
  -1   2   8     5935.66     6038.08     68.03 o 
   0   2   8      291.62      338.15      7.85 o 
   1   2   8     6221.95     6247.44     64.61 o 
   2   2   8     6961.17     7104.69     80.61 o 
   3   2   8     2376.80     2351.53     25.98 o 
   4   2   8    14238.53    14244.37    136.67 o 
   5   2   8     9621.33     9538.38     76.19 o 
   6   2   8     5063.31     5026.71     43.21 o 
   7   2   8     1620.18     1579.08     22.72 o 
   8   2   8     1864.96     1872.27     31.36 o 
   9   2   8     1697.45     1652.42     39.81 o 
  10   2   8     1573.38     1547.03     34.66 o 
  11   2   8       64.97       76.27     28.66 o 
  12   2   8       57.75      245.64    100.59 o 
  13   2   8      362.34      387.98    114.86 o 
  14   2   8      388.27      208.97    118.28 o 
  15   2   8      308.90      283.50    125.95 o 
 -15   3   8        7.89      -39.05     80.99 o 
 -14   3   8      121.86       89.93     81.88 o 
 -13   3   8      100.09       88.76     75.36 o 
 -12   3   8      260.86      274.33     73.96 o 
 -11   3   8      425.92      454.53     29.04 o 
 -10   3   8      737.68      735.34     27.17 o 
  -9   3   8      227.84      206.57     18.35 o 
  -8   3   8      336.02      347.81     15.53 o 
  -7   3   8     1846.35     1808.41     25.24 o 
  -6   3   8      510.41      540.31     11.37 o 
  -5   3   8      106.01      162.96      8.10 o 
  -4   3   8      390.48      431.22     10.78 o 
  -3   3   8     4946.92     4927.54     53.95 o 
  -2   3   8      191.10      250.43     12.03 o 
  -1   3   8     9406.88     9807.90    112.47 o 
   0   3   8      277.05      325.51      9.06 o 
   1   3   8     9460.05     9797.98     93.04 o 
   2   3   8      227.88      282.58      6.63 o 
   3   3   8     4996.23     4862.81     53.25 o 
   4   3   8      369.81      365.54     11.65 o 
   5   3   8      106.55      160.03      9.78 o 
   6   3   8      490.18      507.95     11.30 o 
   7   3   8     1831.63     1789.14     26.09 o 
   8   3   8      305.95      305.40     17.00 o 
   9   3   8      219.48      146.56     19.67 o 
  10   3   8      760.31      749.26     30.62 o 
  11   3   8      417.18      395.05     32.52 o 
  12   3   8      259.77      229.38     65.20 o 
  13   3   8      107.18       85.61     94.34 o 
  14   3   8      126.00      199.53    115.33 o 
  15   3   8        7.06      104.48    115.45 o 
 -15   4   8      442.73      561.21     96.75 o 
 -14   4   8      459.39      560.65    204.31 o 
 -13   4   8      309.10      399.50     85.04 o 
 -12   4   8       63.75       36.84     53.44 o 
 -11   4   8      649.17      562.92     32.37 o 
 -10   4   8      296.15      275.00     24.30 o 
  -9   4   8     2466.94     2390.49     39.66 o 
  -8   4   8      625.25      632.86     19.94 o 
  -7   4   8      432.03      481.12     15.46 o 
  -6   4   8     5032.24     5071.49     47.82 o 
  -5   4   8    12841.22    12822.38    106.07 o 
  -4   4   8     3737.38     3702.64     33.60 o 
  -3   4   8     7242.65     7940.24     73.82 o 
  -2   4   8     1841.88     1895.62     30.47 o 
  -1   4   8      290.84      260.63      9.61 o 
   0   4   8    27321.66    28902.05    289.74 o 
   1   4   8      367.39      362.71     11.47 o 
   2   4   8     1905.11     1982.56     21.47 o 
   3   4   8     7256.68     7999.50     78.67 o 
   4   4   8     3766.35     3750.80     36.61 o 
   5   4   8    12813.57    12663.35    119.81 o 
   6   4   8     5057.80     5153.74     53.98 o 
   7   4   8      426.56      462.74     24.25 o 
   8   4   8      661.13      659.30     26.00 o 
   9   4   8     2492.48     2450.76     42.87 o 
  10   4   8      308.93      379.25     32.09 o 
  11   4   8      661.02      615.55     40.19 o 
  12   4   8       60.92      117.16     87.68 o 
  13   4   8      310.39      291.99    112.62 o 
  14   4   8      459.04      309.44    118.40 o 
  15   4   8      443.85      253.90    125.36 o 
 -15   5   8        9.91      -83.52     83.52 o 
 -14   5   8        0.69       30.63     80.31 o 
 -13   5   8       79.81      142.07     75.84 o 
 -12   5   8      130.20      154.71     40.79 o 
 -11   5   8      304.21      282.30     34.00 o 
 -10   5   8      160.05      180.04     23.47 o 
  -9   5   8      165.29      154.31     20.18 o 
  -8   5   8      430.66      398.66     19.45 o 
  -7   5   8     3047.88     2793.70     37.70 o 
  -6   5   8       68.03       82.69     11.35 o 
  -5   5   8      585.89      646.65     16.03 o 
  -4   5   8     2650.12     2618.76     29.50 o 
  -3   5   8      751.58      795.57     15.38 o 
  -2   5   8     1769.92     1705.93     26.71 o 
  -1   5   8     1108.24     1081.31     14.40 o 
   0   5   8      759.64      802.74     13.01 o 
   1   5   8     1083.64     1066.56     14.12 o 
   2   5   8     1836.93     1848.12     20.05 o 
   3   5   8      878.53      875.67     13.67 o 
   4   5   8     2716.11     2727.10     28.80 o 
   5   5   8      581.90      636.89     14.80 o 
   6   5   8       49.70       35.56     11.93 o 
   7   5   8     3010.53     2821.30     40.20 o 
   8   5   8      373.50      357.73     23.44 o 
   9   5   8      158.23      140.35     22.17 o 
  10   5   8      167.27      201.41     26.94 o 
  11   5   8      312.55      217.84     37.62 o 
  12   5   8      115.82      128.56     63.70 o 
  13   5   8       84.57      195.64    107.20 o 
  14   5   8        1.00       63.68    111.91 o 
  15   5   8       10.35      -50.71    111.21 o 
 -15   6   8      358.85      403.50     94.02 o 
 -14   6   8      463.52      397.70     90.55 o 
 -13   6   8      296.77      297.69     99.77 o 
 -12   6   8      144.77      111.09     63.90 o 
 -11   6   8      991.54      973.94     48.89 o 
 -10   6   8      996.67      931.20     34.55 o 
  -9   6   8     1479.65     1370.37     36.16 o 
  -8   6   8      438.02      400.21     20.64 o 
  -7   6   8      205.72      235.55     16.86 o 
  -6   6   8     2161.62     2168.11     34.24 o 
  -5   6   8    10359.35    10387.92    100.67 o 
  -4   6   8     4399.32     4214.41     46.82 o 
  -3   6   8     2473.12     2586.94     29.92 o 
  -2   6   8      926.61      871.94     13.02 o 
  -1   6   8     9142.38     9628.01     77.25 o 
   0   6   8    15836.28    16231.41    131.50 o 
   1   6   8     9084.87     9510.18     79.51 o 
   2   6   8      934.46      885.08     13.96 o 
   3   6   8     2464.99     2565.56     26.58 o 
   4   6   8     4366.75     4246.04     39.24 o 
   5   6   8    10309.96    10268.33    106.84 o 
   6   6   8     2186.65     2172.78     33.81 o 
   7   6   8      198.91      219.16     16.95 o 
   8   6   8      425.49      448.10     22.36 o 
   9   6   8     1477.03     1463.21     37.00 o 
  10   6   8     1001.41     1029.28     39.71 o 
  11   6   8      998.57     1077.35     56.16 o 
  12   6   8      136.63      127.95     90.69 o 
  13   6   8      304.05      319.35    113.68 o 
  14   6   8      456.36      392.58    122.76 o 
  15   6   8      364.01      479.25    133.14 o 
 -14   7   8       31.80       65.22     85.42 o 
 -13   7   8       71.35       49.77     61.59 o 
 -12   7   8      947.73     1036.93     63.40 o 
 -11   7   8       22.38       82.73     38.98 o 
 -10   7   8      316.74      317.75     31.36 o 
  -9   7   8      221.90      251.47     24.44 o 
  -8   7   8     1430.75     1411.41     34.96 o 
  -7   7   8     1388.07     1354.73     32.05 o 
  -6   7   8     2411.23     2295.58     38.83 o 
  -5   7   8       91.36       82.12     14.85 o 
  -4   7   8       79.73       93.70     10.00 o 
  -3   7   8     3449.48     3364.30     43.74 o 
  -2   7   8     3301.46     3169.63     30.52 o 
  -1   7   8     4721.53     4860.76     38.33 o 
   0   7   8        2.96        1.29      5.63 o 
   1   7   8     4832.03     4967.76     41.71 o 
   2   7   8     3428.33     3276.59     29.55 o 
   3   7   8     3466.77     3386.40     33.61 o 
   4   7   8       60.28       63.69      9.29 o 
   5   7   8       85.71       84.21     13.99 o 
   6   7   8     2401.89     2269.84     35.70 o 
   7   7   8     1385.06     1385.26     29.33 o 
   8   7   8     1458.72     1441.66     33.76 o 
   9   7   8      223.62      271.60     25.00 o 
  10   7   8      324.95      395.02     34.73 o 
  11   7   8       30.58      131.86     44.83 o 
  12   7   8      945.66      939.88    126.65 o 
  13   7   8       73.60      128.07    112.74 o 
  14   7   8       33.65       22.88    114.51 o 
 -14   8   8      125.30      109.80     87.05 o 
 -13   8   8      206.94      166.31     65.55 o 
 -12   8   8       78.49       47.56     47.97 o 
 -11   8   8      702.62      673.54     55.51 o 
 -10   8   8       88.17      110.30     36.51 o 
  -9   8   8      339.20      355.53     28.75 o 
  -8   8   8      116.67      162.38     23.30 o 
  -7   8   8      151.22      164.77     20.88 o 
  -6   8   8     1375.74     1410.32     39.10 o 
  -5   8   8     2228.48     2082.72     37.09 o 
  -4   8   8     3415.65     3439.38     44.54 o 
  -3   8   8      143.20      157.19     10.61 o 
  -2   8   8      263.59      297.48      9.05 o 
  -1   8   8     1330.38     1306.00     16.00 o 
   0   8   8     1372.25     1295.99     16.16 o 
   1   8   8     1402.99     1370.70     18.51 o 
   2   8   8      249.82      273.09      8.73 o 
   3   8   8      125.53      124.50      9.47 o 
   4   8   8     3327.16     3388.73     42.28 o 
   5   8   8     2225.13     2043.12     35.69 o 
   6   8   8     1367.12     1355.71     32.11 o 
   7   8   8      151.88      144.75     18.59 o 
   8   8   8      138.03      118.33     22.73 o 
   9   8   8      351.22      344.40     29.07 o 
  10   8   8       98.34       55.37     34.22 o 
  11   8   8      705.04      607.75     79.94 o 
  12   8   8       72.42      -16.78     69.99 o 
  13   8   8      206.45      293.64    116.39 o 
  14   8   8      126.01       86.91    118.52 o 
 -14   9   8       69.20      -13.62    104.48 o 
 -13   9   8      292.93      406.17     92.66 o 
 -12   9   8      283.07      289.35     64.54 o 
 -11   9   8      427.70      348.19     60.61 o 
 -10   9   8       13.02       13.84     38.37 o 
  -9   9   8       77.67      105.68     33.13 o 
  -8   9   8     1108.34     1156.66     36.84 o 
  -7   9   8      358.20      414.92     23.93 o 
  -6   9   8      531.47      586.69     24.60 o 
  -5   9   8      289.36      275.41     18.96 o 
  -4   9   8     1370.47     1285.53     25.63 o 
  -3   9   8     4276.65     4039.88     50.29 o 
  -2   9   8     4808.65     4549.59     44.91 o 
  -1   9   8      620.39      626.54     12.80 o 
   0   9   8     2004.55     2032.15     22.26 o 
   1   9   8      612.01      610.78     12.55 o 
   2   9   8     4801.04     4566.93     40.96 o 
   3   9   8     4391.83     4171.48     62.14 o 
   4   9   8     1359.27     1266.99     25.26 o 
   5   9   8      285.67      321.08     18.12 o 
   6   9   8      538.86      562.46     26.24 o 
   7   9   8      344.40      374.15     24.79 o 
   8   9   8     1105.27     1145.39     42.25 o 
   9   9   8       73.18       60.29     28.65 o 
  10   9   8       15.17      -23.64     36.17 o 
  11   9   8      447.90      345.15     75.58 o 
  12   9   8      285.67      282.30    114.62 o 
  13   9   8      291.36      469.94    128.30 o 
 -13  10   8      170.23      187.82     89.35 o 
 -12  10   8       55.44      -79.17     79.17 o 
 -11  10   8       33.53       -7.43     57.25 o 
 -10  10   8      557.10      623.71     58.26 o 
  -9  10   8      260.22      230.47     39.44 o 
  -8  10   8      137.95      139.81     33.48 o 
  -7  10   8      180.33      209.82     25.57 o 
  -6  10   8      901.08      919.49     32.14 o 
  -5  10   8      939.20      961.16     33.18 o 
  -4  10   8     1643.94     1601.42     34.58 o 
  -3  10   8      121.73      123.48     15.26 o 
  -2  10   8      587.19      546.84     17.22 o 
  -1  10   8      468.29      479.74     23.32 o 
   0  10   8     2829.29     2753.66     30.18 o 
   1  10   8      428.10      421.39     12.46 o 
   2  10   8      603.24      610.26     15.41 o 
   3  10   8      111.98      126.45     13.83 o 
   4  10   8     1614.88     1675.14     30.10 o 
   5  10   8      931.25     1031.04     27.23 o 
   6  10   8      898.33      907.77     29.21 o 
   7  10   8      177.12      128.07     25.77 o 
   8  10   8      134.57      162.82     31.06 o 
   9  10   8      233.08      297.74     43.57 o 
  10  10   8      551.53      662.82     68.03 o 
  11  10   8       30.68       75.71     98.35 o 
  12  10   8       60.24       52.60    106.25 o 
 -13  11   8       61.14       70.01     88.44 o 
 -12  11   8      326.89      239.09     90.25 o 
 -11  11   8      312.38      274.35     85.75 o 
 -10  11   8       21.59      -56.35     56.35 o 
  -9  11   8       25.57       83.55     52.74 o 
  -8  11   8     2090.03     2284.21     87.45 o 
  -7  11   8     1003.95      989.59     61.47 o 
  -6  11   8     1820.34     1921.07     56.80 o 
  -5  11   8      248.64      241.98     22.10 o 
  -4  11   8     1562.14     1541.66     33.75 o 
  -3  11   8     3115.39     3055.88     44.24 o 
  -2  11   8     4822.29     4817.36     55.56 o 
  -1  11   8      724.60      710.82     18.81 o 
   0  11   8      659.68      697.31     18.49 o 
   1  11   8      800.04      771.01     17.07 o 
   2  11   8     4817.38     4750.60     61.42 o 
   3  11   8     3114.65     3019.09     39.85 o 
   4  11   8     1562.38     1531.35     30.29 o 
   5  11   8      245.18      240.75     19.16 o 
   6  11   8     1826.72     1865.13     40.80 o 
   7  11   8      997.78      952.42     35.94 o 
   8  11   8     2101.76     2042.19     58.49 o 
   9  11   8       31.62       36.73     47.24 o 
  10  11   8       24.06       58.20     51.48 o 
  11  11   8      306.44      328.19    110.38 o 
 -13  12   8       54.25      208.61    133.85 o 
 -12  12   8      124.87       10.09     86.23 o 
 -11  12   8        3.64       10.83     77.63 o 
 -10  12   8      127.47      204.78     79.89 o 
  -9  12   8       90.85      130.49     56.86 o 
  -8  12   8      147.21      136.05     51.37 o 
  -7  12   8      168.89      153.20     49.63 o 
  -6  12   8     1117.85     1110.13     46.60 o 
  -5  12   8      124.22      191.09     23.53 o 
  -4  12   8      599.07      598.18     30.16 o 
  -3  12   8      356.73      348.09     22.34 o 
  -2  12   8       67.32       79.64     15.75 o 
  -1  12   8      536.70      544.28     20.04 o 
   0  12   8     2504.99     2376.56     33.91 o 
   1  12   8      530.26      549.12     20.77 o 
   2  12   8       71.00       53.28     14.51 o 
   3  12   8      357.01      350.27     20.01 o 
   4  12   8      596.81      599.32     22.78 o 
   5  12   8      134.89      113.32     20.46 o 
   6  12   8     1103.08     1130.68     48.35 o 
   7  12   8      168.50      176.19     38.94 o 
   8  12   8      156.76      179.59     44.65 o 
   9  12   8       83.98       62.23     51.43 o 
  10  12   8      135.84       94.68     55.19 o 
  11  12   8        4.30       29.84    107.55 o 
 -12  13   8      228.79      303.30     95.25 o 
 -11  13   8      164.11       10.61     87.09 o 
 -10  13   8      152.17      120.58    117.99 o 
  -9  13   8      378.97      412.89     65.65 o 
  -8  13   8      641.96      704.07     67.61 o 
  -7  13   8     2182.30     2114.18     70.46 o 
  -6  13   8      893.06      906.55     49.96 o 
  -5  13   8      885.96      888.13     37.01 o 
  -4  13   8     1388.28     1470.83     59.19 o 
  -3  13   8     2293.28     2181.70     45.11 o 
  -2  13   8     5030.17     4988.86     59.71 o 
  -1  13   8      918.52      977.54     23.82 o 
   0  13   8      133.16      154.44     16.80 o 
   1  13   8      898.17      928.23     23.56 o 
   2  13   8     5031.23     4845.27     59.60 o 
   3  13   8     2300.21     2288.29     41.61 o 
   4  13   8     1360.47     1393.14     35.59 o 
   5  13   8      890.15      986.36     30.44 o 
   6  13   8      922.34     1092.17     40.40 o 
   7  13   8     2173.34     2172.34     65.37 o 
   8  13   8      646.50      591.12     62.51 o 
   9  13   8      369.11      282.31     60.43 o 
  10  13   8      153.79      140.82     76.67 o 
  11  13   8      161.34      290.10    120.29 o 
 -11  14   8       40.55      120.06     88.41 o 
 -10  14   8      118.01       22.51    122.70 o 
  -9  14   8      116.68      201.55     78.30 o 
  -8  14   8       15.71       97.37     61.09 o 
  -7  14   8      191.75       71.23     43.29 o 
  -6  14   8       63.42       54.97     33.81 o 
  -5  14   8       31.15       42.76     30.04 o 
  -4  14   8      113.92       99.51     31.71 o 
  -3  14   8      109.21       90.50     27.63 o 
  -2  14   8       50.65       51.58     20.49 o 
  -1  14   8        5.03       25.88     17.80 o 
   0  14   8      406.74      429.53     21.79 o 
   1  14   8        5.68       28.44     17.11 o 
   2  14   8       52.28       41.75     25.04 o 
   3  14   8      109.26      122.78     28.30 o 
   4  14   8      112.56      119.45     26.90 o 
   5  14   8       31.73       61.06     30.45 o 
   6  14   8       63.44       25.68     31.37 o 
   7  14   8      194.97      186.60     44.94 o 
   8  14   8       17.35       85.49     55.93 o 
   9  14   8      111.50      169.37     82.43 o 
  10  14   8      113.71       72.88    113.33 o 
  11  14   8       40.53      -13.44    113.56 o 
 -11  15   8       61.91      169.39     93.06 o 
 -10  15   8       34.74        9.91    127.42 o 
  -9  15   8      319.13      348.74    156.67 o 
  -8  15   8      356.21      242.94     68.07 o 
  -7  15   8      909.30      971.97     54.15 o 
  -6  15   8      353.58      347.79     40.99 o 
  -5  15   8       75.88       21.24     36.75 o 
  -4  15   8      580.12      650.21     42.26 o 
  -3  15   8     1444.05     1422.72     46.15 o 
  -2  15   8     1433.20     1464.78     45.67 o 
  -1  15   8      498.00      485.26     28.56 o 
   0  15   8      522.29      604.90     27.72 o 
   1  15   8      515.68      534.61     33.69 o 
   2  15   8     1449.21     1530.01     63.43 o 
   3  15   8     1464.25     1509.30     51.04 o 
   4  15   8      587.88      585.35     41.29 o 
   5  15   8       75.00       62.11     33.63 o 
   6  15   8      373.53      425.04     47.93 o 
   7  15   8      897.09      998.85     50.62 o 
   8  15   8      341.75      399.23     61.41 o 
   9  15   8      311.53      278.73     78.77 o 
  10  15   8       34.32       38.33    118.52 o 
  11  15   8       56.22       57.31    119.22 o 
 -10  16   8       24.39      -28.35     90.98 o 
  -9  16   8       26.97       -5.58     57.72 o 
  -8  16   8        4.92      -54.10     54.10 o 
  -7  16   8       57.80      140.27     47.01 o 
  -6  16   8       51.59      102.24     44.67 o 
  -5  16   8      132.02      165.82     39.37 o 
  -4  16   8       14.86       47.39     33.79 o 
  -3  16   8       51.62      104.35     33.40 o 
  -2  16   8      111.16       88.57     32.14 o 
  -1  16   8      126.41      131.12     27.76 o 
   0  16   8        0.72       -8.97     24.57 o 
   1  16   8      116.74      146.43     41.62 o 
   2  16   8      105.32       86.67     34.83 o 
   3  16   8       47.98       84.82     36.59 o 
   4  16   8       15.69       36.72     36.84 o 
   5  16   8      127.94      135.87     39.22 o 
   6  16   8       55.31      120.30     43.79 o 
   7  16   8       54.31       58.64     45.81 o 
   8  16   8        5.49      -21.62     57.43 o 
   9  16   8       31.92      126.26     86.31 o 
  10  16   8       27.02       -9.08    124.53 o 
  -9  17   8       17.24        0.73     58.69 o 
  -8  17   8      309.49      281.50     98.89 o 
  -7  17   8      223.90      198.63     50.40 o 
  -6  17   8      203.95      214.85     48.85 o 
  -5  17   8       78.71       86.89     45.98 o 
  -4  17   8      334.33      309.01     46.01 o 
  -3  17   8      219.13      245.10     37.70 o 
  -2  17   8      893.06      875.17     42.69 o 
  -1  17   8      599.36      683.48     40.47 o 
   0  17   8      137.53      115.79     31.21 o 
   1  17   8      570.40      600.45     43.51 o 
   2  17   8      919.60      912.71     47.70 o 
   3  17   8      236.82      192.63     40.95 o 
   4  17   8      336.14      291.32     47.96 o 
   5  17   8       76.86       29.93     45.71 o 
   6  17   8      199.43      138.74     48.62 o 
   7  17   8      224.33      347.88     53.05 o 
   8  17   8      289.91      275.74     57.36 o 
   9  17   8       20.38       85.11     65.15 o 
  -8  18   8       34.45       29.57     51.96 o 
  -7  18   8       30.34      -26.62     49.75 o 
  -6  18   8       36.87       82.82     49.29 o 
  -5  18   8       90.82      209.42     49.10 o 
  -4  18   8       49.27       75.54     46.96 o 
  -3  18   8       19.34       13.71     44.23 o 
  -2  18   8       79.59       90.14     46.84 o 
  -1  18   8      300.57      335.40     43.31 o 
   0  18   8       57.64       73.56     36.57 o 
   1  18   8      305.20      336.61     46.38 o 
   2  18   8       81.58      151.25     46.14 o 
   3  18   8       16.38      -31.00     44.58 o 
   4  18   8       52.38       55.70     46.80 o 
   5  18   8       98.41       83.46     49.27 o 
   6  18   8       36.37       15.60     49.64 o 
   7  18   8       33.01       44.96     50.19 o 
   8  18   8       34.62        5.69     51.75 o 
  -6  19   8      314.36      289.65     56.47 o 
  -5  19   8       49.22      124.00     52.59 o 
  -4  19   8       42.83       83.06     49.98 o 
  -3  19   8      165.64       91.60     60.29 o 
  -2  19   8      409.23      477.30     51.97 o 
  -1  19   8      151.26      108.38     56.85 o 
   0  19   8       84.04       42.86     81.25 o 
   1  19   8      152.34      149.38     56.57 o 
   2  19   8      418.87      411.76     52.49 o 
   3  19   8      159.08      108.45     58.86 o 
   4  19   8       38.88      -48.54     48.54 o 
   5  19   8       46.93       49.79     54.09 o 
   6  19   8      315.47      232.51     54.85 o 
  -4  20   8      281.71      286.72     63.83 o 
  -3  20   8       27.84      131.25     51.61 o 
  -2  20   8      119.33       73.68     63.58 o 
  -1  20   8      441.92      429.07     95.76 o 
   0  20   8      516.17      466.66     96.03 o 
   1  20   8      440.79      392.46     93.03 o 
   2  20   8      125.96       47.74     60.16 o 
   3  20   8       32.58      -20.36     50.41 o 
   4  20   8      288.26      290.97     54.98 o 
   1   0   9      137.99      158.02      7.75 o 
   2   0   9        3.93       -3.13      3.13 o 
   3   0   9      355.89      411.98      7.61 o 
   4   0   9     1207.89     1240.16     15.15 o 
   5   0   9     1609.69     1604.90     16.75 o 
   6   0   9      285.28      280.71      8.30 o 
   7   0   9       42.60       32.31      8.40 o 
   8   0   9       85.96       88.91     12.05 o 
   9   0   9      571.98      580.07     18.87 o 
  10   0   9       54.82       51.99     18.17 o 
  11   0   9      325.30      426.01     44.65 o 
  12   0   9       47.77      112.74     98.35 o 
  13   0   9      147.80      158.14    108.14 o 
  14   0   9       46.26     -104.13    109.91 o 
  15   0   9        4.34      -10.91     77.84 o 
 -15   1   9       19.89      -16.75     83.28 o 
 -14   1   9       35.48       14.22    102.77 o 
 -13   1   9      237.18       62.27     97.05 o 
 -12   1   9     1274.09     1069.71    128.42 o 
 -11   1   9       49.22       62.39     29.03 o 
 -10   1   9      118.67      137.84     18.20 o 
  -9   1   9     1175.65     1113.74     25.25 o 
  -8   1   9     3093.67     3168.23     36.01 o 
  -7   1   9     1399.54     1370.45     18.82 o 
  -6   1   9     9694.05     9725.60     71.02 o 
  -5   1   9      328.15      471.29      8.31 o 
  -4   1   9     7219.29     7427.00     63.04 o 
  -3   1   9     1116.89     1122.96     16.37 o 
  -2   1   9    36287.13    36820.88    408.90 o 
  -1   1   9      253.10      232.54      9.89 o 
   0   1   9     5462.42     5531.98     55.46 o 
   1   1   9      215.71      213.62      5.66 o 
   2   1   9    36365.63    37245.52    318.27 o 
   3   1   9     1180.47     1174.88     16.03 o 
   4   1   9     7339.77     7471.93     66.53 o 
   5   1   9      332.97      473.76      9.26 o 
   6   1   9     9767.29     9859.40     76.67 o 
   7   1   9     1434.59     1342.07     19.90 o 
   8   1   9     3096.39     3108.63     37.49 o 
   9   1   9     1182.78     1144.97     24.76 o 
  10   1   9      124.00      109.64     18.95 o 
  11   1   9       56.13       77.87     34.45 o 
  12   1   9     1282.65     1335.58     83.26 o 
  13   1   9      234.71       61.79    107.55 o 
  14   1   9       31.10      -38.56    108.37 o 
  15   1   9       20.46       17.92    116.87 o 
 -15   2   9       32.06       -9.95    159.97 o 
 -14   2   9      201.78      -31.42     75.57 o 
 -13   2   9       51.15      -70.86     70.86 o 
 -12   2   9      587.49      508.38    114.98 o 
 -11   2   9      173.09      164.67     35.18 o 
 -10   2   9      159.36      179.47     22.87 o 
  -9   2   9      591.17      578.38     20.26 o 
  -8   2   9      789.47      826.99     21.23 o 
  -7   2   9      191.44      202.90     11.61 o 
  -6   2   9      268.61      239.02      8.92 o 
  -5   2   9      733.15      674.26     15.18 o 
  -4   2   9     7097.76     7741.61     83.04 o 
  -3   2   9      305.76      314.21     10.48 o 
  -2   2   9      394.09      403.79      8.96 o 
  -1   2   9      152.89      168.57      6.26 o 
   0   2   9       65.65       75.18      5.61 o 
   1   2   9      159.02      176.60      8.68 o 
   2   2   9      392.64      426.59      9.66 o 
   3   2   9      299.93      307.58      8.28 o 
   4   2   9     7099.69     7598.67     76.85 o 
   5   2   9      762.57      676.86     14.75 o 
   6   2   9      287.83      265.75      9.28 o 
   7   2   9      187.99      186.76     11.36 o 
   8   2   9      792.18      789.15     21.56 o 
   9   2   9      578.79      588.89     24.94 o 
  10   2   9      158.74      179.44     23.30 o 
  11   2   9      170.64      200.58     37.20 o 
  12   2   9      586.83      588.95     73.49 o 
  13   2   9       47.01      108.73    106.96 o 
  14   2   9      202.87      114.27    114.04 o 
  15   2   9       31.21      148.00    123.00 o 
 -15   3   9       84.05       30.04     85.65 o 
 -14   3   9       56.71       42.67     82.49 o 
 -13   3   9      411.65      511.61     83.40 o 
 -12   3   9      739.63      796.85     63.27 o 
 -11   3   9      333.36      328.88     31.41 o 
 -10   3   9       55.24       61.08     19.30 o 
  -9   3   9       27.47        6.38     17.80 o 
  -8   3   9     3473.84     3405.11     45.60 o 
  -7   3   9      400.91      467.85     14.26 o 
  -6   3   9     4365.43     4331.14     40.39 o 
  -5   3   9      274.34      311.88     10.43 o 
  -4   3   9     2476.85     2271.11     26.92 o 
  -3   3   9      195.58      176.27     10.81 o 
  -2   3   9     8381.97     7956.90     93.10 o 
  -1   3   9      761.01      892.08     16.47 o 
   0   3   9       16.45       22.18      4.98 o 
   1   3   9      808.01      919.84     13.36 o 
   2   3   9     8436.84     7874.02     73.59 o 
   3   3   9      167.86      144.61      8.60 o 
   4   3   9     2492.25     2278.80     28.63 o 
   5   3   9      286.98      321.06     12.26 o 
   6   3   9     4229.17     4227.55     42.07 o 
   7   3   9      432.22      532.45     17.82 o 
   8   3   9     3505.16     3575.80     48.42 o 
   9   3   9       31.59       39.63     17.49 o 
  10   3   9       62.14      107.02     24.31 o 
  11   3   9      327.03      354.01     33.78 o 
  12   3   9      741.32      926.76     81.04 o 
  13   3   9      411.11      421.47    107.20 o 
  14   3   9       61.91        8.96    109.91 o 
  15   3   9       87.51       18.51    119.46 o 
 -15   4   9       16.52      -12.87     85.28 o 
 -14   4   9      135.60      -45.35     76.27 o 
 -13   4   9      114.95      149.65     74.55 o 
 -12   4   9        6.53       -7.95     41.70 o 
 -11   4   9       10.53      -16.30     28.09 o 
 -10   4   9       52.69       59.41     22.81 o 
  -9   4   9      520.40      502.75     21.99 o 
  -8   4   9      448.00      432.28     17.67 o 
  -7   4   9        2.93        2.57     11.14 o 
  -6   4   9      130.71      131.40     11.62 o 
  -5   4   9      642.92      639.49     13.94 o 
  -4   4   9       56.04       81.99      6.77 o 
  -3   4   9      333.78      356.71      9.81 o 
  -2   4   9     2651.31     2722.36     39.08 o 
  -1   4   9      738.78      789.06     16.43 o 
   0   4   9     8389.13     8695.33     96.13 o 
   1   4   9      747.82      793.62     12.68 o 
   2   4   9     2608.74     2673.59     27.67 o 
   3   4   9      324.91      365.58     10.23 o 
   4   4   9       82.39       95.00      8.12 o 
   5   4   9      615.12      638.42     24.44 o 
   6   4   9      164.81      173.20     12.71 o 
   7   4   9        3.43        2.05     12.65 o 
   8   4   9      421.15      391.65     19.42 o 
   9   4   9      482.50      463.26     25.12 o 
  10   4   9       67.66       53.49     24.45 o 
  11   4   9       11.02       15.84     35.96 o 
  12   4   9        6.47      -22.79     47.68 o 
  13   4   9      120.71      -35.61    103.66 o 
  14   4   9      134.54       78.89     99.88 o 
  15   4   9       16.21       42.69    119.11 o 
 -15   5   9       76.52      -48.64     86.05 o 
 -14   5   9       17.90      -43.36     78.54 o 
 -13   5   9       97.77       22.34     78.04 o 
 -12   5   9      877.81      879.47     56.28 o 
 -11   5   9      102.29       87.05     34.97 o 
 -10   5   9      927.08      854.67     32.12 o 
  -9   5   9      342.26      311.69     20.93 o 
  -8   5   9     2574.44     2463.47     39.00 o 
  -7   5   9      109.02      127.64     14.47 o 
  -6   5   9     3787.80     3748.11     42.36 o 
  -5   5   9     1307.74     1409.32     21.18 o 
  -4   5   9     6234.53     6226.23     61.35 o 
  -3   5   9     1080.84     1127.75     20.01 o 
  -2   5   9    26596.10    26347.79    261.48 o 
  -1   5   9     3016.65     3360.75     35.50 o 
   0   5   9       65.10       75.20      6.20 o 
   1   5   9     3141.75     3514.91     31.32 o 
   2   5   9    26749.65    26588.10    225.21 o 
   3   5   9     1060.77     1171.94     16.77 o 
   4   5   9     6312.95     6321.64     60.17 o 
   5   5   9     1344.58     1403.68     22.60 o 
   6   5   9     3824.96     3779.49     46.82 o 
   7   5   9      137.45      147.95     16.16 o 
   8   5   9     2613.71     2610.94     40.28 o 
   9   5   9      344.90      322.48     25.35 o 
  10   5   9      939.27      937.49     38.17 o 
  11   5   9      100.08       18.61     41.91 o 
  12   5   9      869.66      781.93     78.11 o 
  13   5   9       94.00      -57.08    101.65 o 
  14   5   9       19.60      115.45    104.25 o 
  15   5   9       82.58       79.48    118.87 o 
 -15   6   9       17.40      -18.93     87.97 o 
 -14   6   9      316.59      345.93    146.88 o 
 -13   6   9      288.17      246.58     62.97 o 
 -12   6   9      173.55      157.12     48.38 o 
 -11   6   9      218.35      118.90     37.49 o 
 -10   6   9      640.90      693.22     36.58 o 
  -9   6   9      579.47      542.60     27.28 o 
  -8   6   9      717.72      731.77     27.63 o 
  -7   6   9      243.88      236.32     17.81 o 
  -6   6   9     1384.49     1402.00     30.24 o 
  -5   6   9     2182.90     2228.09     35.88 o 
  -4   6   9     6569.13     6445.45     69.63 o 
  -3   6   9      144.16      170.17      9.01 o 
  -2   6   9      582.74      615.27     11.25 o 
  -1   6   9     1790.53     1765.35     17.54 o 
   0   6   9     2747.36     2432.72     24.45 o 
   1   6   9     1777.73     1707.77     18.95 o 
   2   6   9      598.21      625.35     11.90 o 
   3   6   9      152.68      173.42      7.91 o 
   4   6   9     6602.42     6509.84     57.90 o 
   5   6   9     2154.37     2212.44     32.77 o 
   6   6   9     1421.19     1499.96     27.89 o 
   7   6   9      236.71      230.30     17.27 o 
   8   6   9      724.03      763.55     24.04 o 
   9   6   9      584.03      622.11     28.22 o 
  10   6   9      627.22      748.37     48.05 o 
  11   6   9      224.15      120.06     49.62 o 
  12   6   9      173.05      146.58    103.66 o 
  13   6   9      300.87      226.30    104.60 o 
  14   6   9      311.54      392.70    113.68 o 
  15   6   9       17.89      -71.11    117.57 o 
 -14   7   9        0.55       -4.98     82.86 o 
 -13   7   9       13.21      116.69     72.00 o 
 -12   7   9      152.75      187.20     50.16 o 
 -11   7   9      608.15      626.32     80.25 o 
 -10   7   9      179.80      158.01     32.47 o 
  -9   7   9      310.89      313.73     32.94 o 
  -8   7   9     2181.66     2103.52     41.22 o 
  -7   7   9      486.28      498.57     25.81 o 
  -6   7   9     1365.75     1329.02     34.37 o 
  -5   7   9     2572.20     2454.46     39.58 o 
  -4   7   9     1565.56     1533.87     24.60 o 
  -3   7   9      560.07      587.20     13.29 o 
  -2   7   9     9291.67     9127.95     74.56 o 
  -1   7   9      837.04      906.36     12.27 o 
   0   7   9      107.53      126.35      6.96 o 
   1   7   9      858.63      908.33     16.01 o 
   2   7   9     9246.18     8956.29     70.82 o 
   3   7   9      620.31      629.27     12.83 o 
   4   7   9     1601.76     1552.03     24.30 o 
   5   7   9     2630.17     2580.40     35.98 o 
   6   7   9     1295.12     1271.14     27.12 o 
   7   7   9      505.66      508.81     21.02 o 
   8   7   9     2162.71     2026.58     39.39 o 
   9   7   9      307.33      317.70     27.49 o 
  10   7   9      171.14      114.75     33.76 o 
  11   7   9      655.87      652.65     59.65 o 
  12   7   9      149.92       58.85    104.25 o 
  13   7   9       16.21      -98.94    103.66 o 
  14   7   9        0.41      109.79    109.20 o 
 -14   8   9      392.59      496.88     96.62 o 
 -13   8   9       11.38      -17.05     64.33 o 
 -12   8   9        1.19        3.37     47.62 o 
 -11   8   9       55.61       92.61     46.00 o 
 -10   8   9     1357.83     1345.34     54.96 o 
  -9   8   9      457.35      557.10     33.74 o 
  -8   8   9      631.31      711.89     28.00 o 
  -7   8   9      280.49      283.13     21.34 o 
  -6   8   9     3387.18     3230.90     49.72 o 
  -5   8   9     2545.73     2474.33     41.37 o 
  -4   8   9     4361.76     4154.50     53.36 o 
  -3   8   9      828.14      831.93     16.30 o 
  -2   8   9      283.55      245.73      9.57 o 
  -1   8   9      207.51      182.08      7.77 o 
   0   8   9     9280.21     8622.41     67.67 o 
   1   8   9      182.92      162.24      8.11 o 
   2   8   9      262.65      245.33      9.42 o 
   3   8   9      800.70      794.62     14.46 o 
   4   8   9     4273.25     4019.57     51.37 o 
   5   8   9     2569.30     2454.54     39.76 o 
   6   8   9     3370.99     3191.63     49.48 o 
   7   8   9      282.74      278.48     19.99 o 
   8   8   9      641.71      641.14     28.86 o 
   9   8   9      458.07      535.11     31.45 o 
  10   8   9     1344.49     1440.46     52.06 o 
  11   8   9       60.94      116.81    109.61 o 
  12   8   9        1.39       73.35     94.58 o 
  13   8   9       10.03       77.48    110.62 o 
  14   8   9      395.49       98.94    108.85 o 
 -14   9   9       34.50       92.47     89.69 o 
 -13   9   9      183.91      186.50     67.43 o 
 -12   9   9       22.49       83.79     69.09 o 
 -11   9   9      361.74      310.11     50.24 o 
 -10   9   9       63.38      109.79     44.76 o 
  -9   9   9      177.47      159.16     37.51 o 
  -8   9   9      323.47      351.30     27.56 o 
  -7   9   9      908.54      905.22     29.04 o 
  -6   9   9      489.63      496.96     25.71 o 
  -5   9   9      132.70      115.43     17.88 o 
  -4   9   9      329.20      350.35     17.84 o 
  -3   9   9      828.68      840.92     23.00 o 
  -2   9   9     3885.07     3856.94     41.65 o 
  -1   9   9      397.39      418.01     11.30 o 
   0   9   9      449.67      408.51     10.85 o 
   1   9   9      415.30      430.54     13.20 o 
   2   9   9     3889.58     3790.30     35.77 o 
   3   9   9      889.87      922.16     19.74 o 
   4   9   9      344.82      364.50     16.13 o 
   5   9   9      125.19      123.79     16.41 o 
   6   9   9      487.89      505.05     25.71 o 
   7   9   9      890.37      816.77     28.57 o 
   8   9   9      333.01      373.77     29.74 o 
   9   9   9      175.78      147.19     30.02 o 
  10   9   9       57.31       70.26     41.52 o 
  11   9   9      356.18      287.79     71.85 o 
  12   9   9       22.23     -104.72    104.72 o 
  13   9   9      176.77       22.29    104.84 o 
 -13  10   9       14.71       73.50     88.82 o 
 -12  10   9        0.40      -74.80     74.80 o 
 -11  10   9       62.79       38.11     49.73 o 
 -10  10   9     1063.44     1092.59     61.48 o 
  -9  10   9      227.96      240.69     67.56 o 
  -8  10   9      346.96      389.82     45.81 o 
  -7  10   9      710.41      738.02     33.94 o 
  -6  10   9     2773.32     2744.84     54.49 o 
  -5  10   9     2406.39     2279.08     43.13 o 
  -4  10   9     7141.05     6893.39     82.67 o 
  -3  10   9     1331.97     1303.07     28.94 o 
  -2  10   9      713.85      688.77     18.60 o 
  -1  10   9      214.41      224.21     13.30 o 
   0  10   9    13946.23    13547.87    110.02 o 
   1  10   9      246.89      254.77     11.05 o 
   2  10   9      708.69      711.33     17.12 o 
   3  10   9     1286.01     1197.77     23.84 o 
   4  10   9     7161.13     6960.82     75.90 o 
   5  10   9     2433.73     2358.50     56.14 o 
   6  10   9     2785.32     2728.58     45.08 o 
   7  10   9      729.24      709.99     30.90 o 
   8  10   9      356.00      357.36     34.15 o 
   9  10   9      235.52      253.60     57.26 o 
  10  10   9     1076.90     1300.40     70.32 o 
  11  10   9       62.98      -71.94     95.17 o 
 -13  11   9       12.05       38.08     89.30 o 
 -12  11   9       66.52       62.89     81.42 o 
 -11  11   9      125.50      -76.23     77.49 o 
 -10  11   9       41.38       22.61     57.32 o 
  -9  11   9       63.48       94.97     51.14 o 
  -8  11   9      305.00      313.90     54.99 o 
  -7  11   9       98.15       84.76     43.80 o 
  -6  11   9       16.66       51.81     24.66 o 
  -5  11   9      128.85       83.08     20.40 o 
  -4  11   9     1089.92     1017.14     27.85 o 
  -3  11   9      110.42      116.06     17.91 o 
  -2  11   9     1652.32     1593.95     28.97 o 
  -1  11   9      272.72      287.28     15.15 o 
   0  11   9       75.89       65.07     13.39 o 
   1  11   9      285.02      278.64     13.72 o 
   2  11   9     1658.94     1572.58     29.16 o 
   3  11   9      107.82      109.55     16.17 o 
   4  11   9     1094.57     1053.79     25.58 o 
   5  11   9      136.08      123.55     19.08 o 
   6  11   9       18.82       30.27     20.78 o 
   7  11   9      115.25      148.16     26.22 o 
   8  11   9      307.74      381.67     43.85 o 
   9  11   9       64.25       63.63     88.01 o 
  10  11   9       39.26        3.19     63.91 o 
  11  11   9      132.89      120.64    103.66 o 
 -12  12   9       13.36      101.24     89.91 o 
 -11  12   9       20.93      -30.58     79.02 o 
 -10  12   9     1120.60     1220.91    168.87 o 
  -9  12   9       78.72       40.80     54.39 o 
  -8  12   9      233.43      270.17     57.31 o 
  -7  12   9      114.16      -20.39     48.12 o 
  -6  12   9     3623.00     3591.53     82.19 o 
  -5  12   9       19.03       25.57     21.80 o 
  -4  12   9     4660.63     4578.37     64.45 o 
  -3  12   9      123.23      126.51     19.63 o 
  -2  12   9      289.48      286.54     17.47 o 
  -1  12   9      455.36      452.98     17.99 o 
   0  12   9     8290.23     8128.89     82.22 o 
   1  12   9      463.39      520.75     22.63 o 
   2  12   9      282.18      308.37     18.06 o 
   3  12   9      123.42      131.78     17.34 o 
   4  12   9     4700.84     4633.51     58.33 o 
   5  12   9       13.11       19.44     19.69 o 
   6  12   9     3562.83     3593.98     66.34 o 
   7  12   9      110.32      120.95     31.69 o 
   8  12   9      259.52      340.64     53.86 o 
   9  12   9       81.26       79.76     51.78 o 
  10  12   9     1125.57     1287.81    149.89 o 
  11  12   9       17.12       -5.07    106.49 o 
 -12  13   9        4.17      -23.10    138.21 o 
 -11  13   9       87.12       96.61    175.83 o 
 -10  13   9        8.14      -52.48     79.34 o 
  -9  13   9      192.40      237.31     78.81 o 
  -8  13   9       54.96        5.31     55.18 o 
  -7  13   9      139.13      133.00     55.59 o 
  -6  13   9      499.11      496.90     38.30 o 
  -5  13   9        4.17        9.82     26.61 o 
  -4  13   9       41.15       41.18     23.29 o 
  -3  13   9       41.73       24.02     22.39 o 
  -2  13   9      707.32      741.57     24.29 o 
  -1  13   9      185.21      193.35     17.43 o 
   0  13   9      147.79      147.95     16.81 o 
   1  13   9      192.76      217.90     16.77 o 
   2  13   9      710.22      705.33     23.53 o 
   3  13   9       39.61       19.21     19.77 o 
   4  13   9       43.02       39.69     21.53 o 
   5  13   9        3.67        1.27     20.85 o 
   6  13   9      495.61      562.35     34.55 o 
   7  13   9      128.58      133.50     37.15 o 
   8  13   9       58.38       69.65     51.87 o 
   9  13   9      189.40      241.52     59.33 o 
  10  13   9        9.08      111.32    108.49 o 
  11  13   9       81.41      196.35    118.52 o 
 -11  14   9       21.13       21.32     88.63 o 
 -10  14   9      543.61      710.49    101.26 o 
  -9  14   9      199.94      104.82     83.01 o 
  -8  14   9     1342.06     1378.63    103.77 o 
  -7  14   9      148.00       94.22     44.52 o 
  -6  14   9     1199.37     1239.38     48.91 o 
  -5  14   9      247.23      243.13     31.59 o 
  -4  14   9     3241.76     3091.37     63.75 o 
  -3  14   9      453.16      477.25     32.50 o 
  -2  14   9      267.31      290.16     23.05 o 
  -1  14   9      878.28      912.11     25.43 o 
   0  14   9    10852.38    10639.83    108.78 o 
   1  14   9      880.15      890.25     24.33 o 
   2  14   9      264.55      276.84     28.29 o 
   3  14   9      478.77      521.43     34.69 o 
   4  14   9     3261.61     3301.33     61.97 o 
   5  14   9      224.35      279.28     32.60 o 
   6  14   9     1187.50     1183.29     59.06 o 
   7  14   9      151.01      122.88     44.24 o 
   8  14   9     1348.38     1495.64     72.95 o 
   9  14   9      199.41      150.46     75.88 o 
  10  14   9      557.61      631.03    131.37 o 
  11  14   9       20.24       -8.49    112.74 o 
 -10  15   9        3.36       23.48     86.80 o 
  -9  15   9       49.30       23.08     80.12 o 
  -8  15   9      112.68      146.69     54.12 o 
  -7  15   9      207.82      214.95     44.36 o 
  -6  15   9       50.25       62.31     36.67 o 
  -5  15   9       41.36       36.01     32.02 o 
  -4  15   9       20.05       37.79     31.17 o 
  -3  15   9       84.24      106.22     30.34 o 
  -2  15   9      283.68      312.97     31.66 o 
  -1  15   9       98.67      101.13     24.92 o 
   0  15   9      138.78      184.54     24.21 o 
   1  15   9       94.62       87.98     24.08 o 
   2  15   9      286.71      308.88     36.08 o 
   3  15   9       89.57      134.09     52.24 o 
   4  15   9       17.42        7.02     33.25 o 
   5  15   9       40.37       45.08     32.92 o 
   6  15   9       48.40       48.11     37.01 o 
   7  15   9      217.83      251.78     48.81 o 
   8  15   9      113.97      152.03     57.58 o 
   9  15   9       47.90       55.60     73.00 o 
  10  15   9        3.29      -57.67    115.33 o 
 -10  16   9      151.14      244.91     98.56 o 
  -9  16   9       61.88       89.10     59.15 o 
  -8  16   9        9.30      -32.76     53.52 o 
  -7  16   9      106.67      101.03     46.62 o 
  -6  16   9      593.09      491.40     49.92 o 
  -5  16   9      418.97      394.95     42.82 o 
  -4  16   9     1272.57     1303.26     47.40 o 
  -3  16   9       98.25      126.99     32.98 o 
  -2  16   9      258.10      300.89     34.19 o 
  -1  16   9      935.94      911.42     35.66 o 
   0  16   9     1730.59     1802.18     41.94 o 
   1  16   9      960.34      959.82     39.64 o 
   2  16   9      246.44      301.59     38.04 o 
   3  16   9       91.87      114.87     36.87 o 
   4  16   9     1258.45     1330.65     53.17 o 
   5  16   9      419.65      392.85     49.59 o 
   6  16   9      577.21      492.51     51.76 o 
   7  16   9      118.19       69.11     46.95 o 
   8  16   9        9.84       -1.23     62.03 o 
   9  16   9       71.80       61.44     73.27 o 
  10  16   9      132.76      -47.76    124.41 o 
  -9  17   9        9.72      -14.28     71.71 o 
  -8  17   9       64.75      -29.93     84.70 o 
  -7  17   9       78.74      131.54     49.83 o 
  -6  17   9        8.39      -19.05     45.75 o 
  -5  17   9       74.65       92.55     45.85 o 
  -4  17   9       24.93       19.57     38.33 o 
  -3  17   9       33.75       55.36     34.68 o 
  -2  17   9      136.37      184.24     36.24 o 
  -1  17   9      129.52      187.34     34.25 o 
   0  17   9        0.57      -22.05     29.60 o 
   1  17   9      121.96      200.65     38.68 o 
   2  17   9      133.82      228.16     40.39 o 
   3  17   9       38.48       24.24     39.08 o 
   4  17   9       20.85       52.77     44.21 o 
   5  17   9       70.03       51.10     44.71 o 
   6  17   9        7.63       61.17     47.19 o 
   7  17   9       85.50       66.84     50.03 o 
   8  17   9       63.37      209.27     52.70 o 
   9  17   9       11.41       31.69     78.63 o 
  -7  18   9       80.23        1.56     51.66 o 
  -6  18   9      319.44      269.30     52.12 o 
  -5  18   9      220.77      181.67     48.61 o 
  -4  18   9      722.03      719.50     55.02 o 
  -3  18   9      168.64      232.25     50.33 o 
  -2  18   9       37.82       -0.70     43.84 o 
  -1  18   9      191.71      196.67     39.50 o 
   0  18   9      516.53      674.28     52.32 o 
   1  18   9      169.73      199.50     45.98 o 
   2  18   9       33.31        5.95     43.97 o 
   3  18   9      158.99      143.16     47.28 o 
   4  18   9      746.42      706.88     56.02 o 
   5  18   9      224.96      135.80     50.03 o 
   6  18   9      324.46      443.07     55.98 o 
   7  18   9       78.28       67.50     51.06 o 
  -6  19   9       85.52       60.58     53.01 o 
  -5  19   9       60.57       82.29     52.09 o 
  -4  19   9      243.75      333.66     52.99 o 
  -3  19   9      257.39      263.26     52.43 o 
  -2  19   9      528.94      573.13     52.94 o 
  -1  19   9        4.56      -34.85     60.44 o 
   0  19   9       70.77       21.62     81.34 o 
   1  19   9        3.19      -49.62     54.35 o 
   2  19   9      532.15      666.15     55.38 o 
   3  19   9      245.40      263.87     52.05 o 
   4  19   9      248.38      266.60     52.84 o 
   5  19   9       55.34       76.09     72.66 o 
   6  19   9       90.14       79.86     52.74 o 
  -4  20   9      230.33      272.98     55.11 o 
  -3  20   9       42.14       33.07     57.79 o 
  -2  20   9       74.70       47.92     52.82 o 
  -1  20   9       54.76       12.29     88.21 o 
   0  20   9      369.15      331.45     91.92 o 
   1  20   9       59.58      187.96     89.29 o 
   2  20   9       72.56      134.04     59.53 o 
   3  20   9       40.46      109.84     51.85 o 
   4  20   9      230.81      321.36     56.46 o 
   0   0  10     7433.92     7500.87     92.55 o 
   1   0  10    27124.49    27725.10    254.39 o 
   2   0  10     3324.82     3430.63     33.45 o 
   3   0  10     6274.14     5966.60     52.57 o 
   4   0  10      289.31      421.20     10.15 o 
   5   0  10    19733.50    18515.43    138.99 o 
   6   0  10       11.46       21.23      6.51 o 
   7   0  10      160.05      164.73     11.60 o 
   8   0  10      115.23      107.55     13.22 o 
   9   0  10     4861.29     4735.85     53.32 o 
  10   0  10       34.48       64.66     19.92 o 
  11   0  10      720.07      793.56     39.84 o 
  12   0  10       71.82       55.19     59.71 o 
  13   0  10       45.39      131.37    105.54 o 
  14   0  10        4.03       36.32    117.10 o 
  15   0  10       12.82       64.57     80.69 o 
 -15   1  10      135.43      206.99     88.01 o 
 -14   1  10       42.37      -56.11     76.01 o 
 -13   1  10       32.58       50.94    105.78 o 
 -12   1  10      147.68      189.51    104.95 o 
 -11   1  10       35.12       24.40     28.68 o 
 -10   1  10      164.50      146.23     21.84 o 
  -9   1  10       10.59       41.14     15.26 o 
  -8   1  10      807.10      803.38     19.58 o 
  -7   1  10      246.68      272.88     10.62 o 
  -6   1  10     1043.80     1014.45     14.91 o 
  -5   1  10     1467.07     1637.94     16.34 o 
  -4   1  10       41.70       45.63      7.26 o 
  -3   1  10      355.60      364.43      8.84 o 
  -2   1  10      881.76      911.21     16.77 o 
  -1   1  10      248.44      282.76     10.25 o 
   0   1  10      835.05      842.47     11.97 o 
   1   1  10      254.93      278.12      5.70 o 
   2   1  10      884.34      911.85     12.02 o 
   3   1  10      333.15      342.48      8.49 o 
   4   1  10       40.13       42.73      6.61 o 
   5   1  10     1447.82     1579.23     18.98 o 
   6   1  10     1018.99     1023.43     15.47 o 
   7   1  10      242.59      261.86     12.66 o 
   8   1  10      782.83      803.81     19.03 o 
   9   1  10        9.49       34.63     14.99 o 
  10   1  10      162.62      206.86     27.19 o 
  11   1  10       32.20       38.82     33.68 o 
  12   1  10      144.00       78.78     89.98 o 
  13   1  10       32.26      -40.57    103.07 o 
  14   1  10       41.45      -60.73    111.79 o 
  15   1  10      139.53      276.66    117.93 o 
 -15   2  10       24.89       40.11     86.43 o 
 -14   2  10       16.06      -50.49     79.28 o 
 -13   2  10       82.15       63.35    108.91 o 
 -12   2  10      129.60       60.51     64.87 o 
 -11   2  10     1165.94     1189.69     69.89 o 
 -10   2  10      199.22      175.67     22.46 o 
  -9   2  10     9746.16     9450.36     94.58 o 
  -8   2  10      203.11      220.02     15.31 o 
  -7   2  10     2463.29     2434.21     31.63 o 
  -6   2  10      452.35      488.72     12.52 o 
  -5   2  10    13183.62    12861.38    111.49 o 
  -4   2  10     1086.39     1078.50     18.32 o 
  -3   2  10     8461.37     8473.76    101.96 o 
  -2   2  10      479.83      493.12     16.68 o 
  -1   2  10    52331.26    53057.77    593.31 o 
   0   2  10       63.46       44.04      5.55 o 
   1   2  10    52561.02    53778.19    533.66 o 
   2   2  10      468.16      496.38      9.10 o 
   3   2  10     8417.76     8526.73     80.11 o 
   4   2  10     1092.18     1087.27     16.68 o 
   5   2  10    13291.71    13007.53    115.97 o 
   6   2  10      458.95      515.97     14.04 o 
   7   2  10     2438.32     2455.09     30.16 o 
   8   2  10      186.94      201.14     15.70 o 
   9   2  10     9762.53     9457.96     99.00 o 
  10   2  10      189.39      149.61     20.84 o 
  11   2  10     1190.08     1151.61     54.83 o 
  12   2  10      132.25      226.78     68.54 o 
  13   2  10       89.69       39.74    107.08 o 
  14   2  10       14.31      -70.99    111.09 o 
  15   2  10       18.55       33.14    118.75 o 
 -15   3  10       24.14      -75.09     84.55 o 
 -14   3  10      215.85      214.09     86.54 o 
 -13   3  10       44.20       84.26     70.36 o 
 -12   3  10      342.47      350.53    107.64 o 
 -11   3  10      127.11      198.63     37.17 o 
 -10   3  10      352.22      350.86     24.67 o 
  -9   3  10       92.68      105.65     20.19 o 
  -8   3  10      499.88      491.10     19.42 o 
  -7   3  10     3371.17     3362.91     37.31 o 
  -6   3  10     2544.27     2643.49     30.08 o 
  -5   3  10      737.64      701.82     14.42 o 
  -4   3  10      432.81      441.27     12.47 o 
  -3   3  10     1671.90     1595.69     30.28 o 
  -2   3  10     2263.25     2447.64     32.58 o 
  -1   3  10     4573.46     4652.28     60.09 o 
   0   3  10       98.92       85.05      6.64 o 
   1   3  10     4535.85     4635.37     48.51 o 
   2   3  10     2208.59     2368.06     25.72 o 
   3   3  10     1699.27     1635.69     24.36 o 
   4   3  10      453.34      476.37     12.59 o 
   5   3  10      747.86      693.03     15.68 o 
   6   3  10     2502.34     2514.79     32.06 o 
   7   3  10     3406.44     3470.95     40.87 o 
   8   3  10      539.15      546.65     20.82 o 
   9   3  10       87.68      111.92     18.72 o 
  10   3  10      333.56      345.86     26.49 o 
  11   3  10      125.43      181.74     36.11 o 
  12   3  10      333.70      372.53    108.88 o 
  13   3  10       44.65      187.86    110.50 o 
  14   3  10      213.10      225.24    106.61 o 
  15   3  10       25.46       98.94    123.23 o 
 -15   4  10       45.75       94.44     88.64 o 
 -14   4  10       66.59       71.76     83.99 o 
 -13   4  10       73.14        6.89     75.96 o 
 -12   4  10       65.41       90.53     45.54 o 
 -11   4  10     1030.99      988.26     44.19 o 
 -10   4  10       19.48       46.90     23.64 o 
  -9   4  10     3775.88     3800.39     52.17 o 
  -8   4  10      259.31      279.38     16.56 o 
  -7   4  10      384.23      366.92     14.52 o 
  -6   4  10      141.75      149.17     11.01 o 
  -5   4  10     7225.00     6914.34     70.80 o 
  -4   4  10      604.74      601.86     19.24 o 
  -3   4  10      259.44      297.91      9.52 o 
  -2   4  10      242.36      320.12     10.44 o 
  -1   4  10    47442.62    49610.01    542.61 o 
   0   4  10     9754.94    11692.62    121.30 o 
   1   4  10    47454.13    50265.61    455.83 o 
   2   4  10      248.34      300.03      7.70 o 
   3   4  10      330.46      391.61      9.79 o 
   4   4  10      559.56      543.54     20.09 o 
   5   4  10     7176.56     6910.34     72.47 o 
   6   4  10      134.75      109.64     11.99 o 
   7   4  10      378.72      413.79     16.60 o 
   8   4  10      248.67      253.09     17.99 o 
   9   4  10     3763.71     3837.65     70.25 o 
  10   4  10       17.67       23.76     28.49 o 
  11   4  10     1053.67     1105.44     57.41 o 
  12   4  10       68.21       65.83     49.53 o 
  13   4  10       77.55      212.27    109.44 o 
  14   4  10       69.57      143.87    112.86 o 
  15   4  10       35.91       24.29    108.37 o 
 -15   5  10        1.28      200.65     91.75 o 
 -14   5  10       91.30      119.12     84.95 o 
 -13   5  10       44.42       44.83    118.63 o 
 -12   5  10      124.35      112.61     47.66 o 
 -11   5  10      206.98      230.60     37.76 o 
 -10   5  10       29.14       -6.74     25.92 o 
  -9   5  10     1099.25     1041.09     28.20 o 
  -8   5  10     1042.22     1014.68     25.58 o 
  -7   5  10      874.67      919.22     28.92 o 
  -6   5  10       32.82       25.32     11.14 o 
  -5   5  10      626.12      673.40     17.40 o 
  -4   5  10      639.38      711.96     15.10 o 
  -3   5  10    17369.72    17619.83    178.45 o 
  -2   5  10     3758.56     4160.70     44.23 o 
  -1   5  10     3184.75     3167.05     34.02 o 
   0   5  10      859.70      924.13     12.72 o 
   1   5  10     2999.41     3058.59     29.60 o 
   2   5  10     3796.58     4194.89     38.58 o 
   3   5  10    17288.14    17656.62    148.93 o 
   4   5  10      655.79      729.49     14.02 o 
   5   5  10      618.41      691.97     16.25 o 
   6   5  10       38.75       32.92     12.11 o 
   7   5  10      845.41      887.49     22.83 o 
   8   5  10     1098.02     1021.56     26.21 o 
   9   5  10     1111.93     1093.69     43.74 o 
  10   5  10       29.71       19.02     32.10 o 
  11   5  10      195.14      134.01     54.01 o 
  12   5  10      112.06       -2.95     96.70 o 
  13   5  10       43.75        7.67    108.37 o 
  14   5  10       90.35      215.22    118.75 o 
  15   5  10        1.61       -6.72    120.99 o 
 -15   6  10       14.42       93.48     91.30 o 
 -14   6  10       52.35       76.93     96.35 o 
 -13   6  10       35.01       -6.53     57.55 o 
 -12   6  10      169.70      175.25     60.82 o 
 -11   6  10      210.07      169.39     44.11 o 
 -10   6  10      211.75      187.82     32.24 o 
  -9   6  10     3065.39     3006.65     49.16 o 
  -8   6  10      492.23      498.34     24.61 o 
  -7   6  10     1018.38      968.52     26.52 o 
  -6   6  10     1331.20     1315.35     29.53 o 
  -5   6  10     8310.93     7873.67     91.20 o 
  -4   6  10     2068.53     2083.93     27.46 o 
  -3   6  10     3667.15     3509.04     41.10 o 
  -2   6  10       99.84      113.60      6.05 o 
  -1   6  10    21786.30    21937.33    169.19 o 
   0   6  10     5709.27     5696.54     51.39 o 
   1   6  10    21566.39    21831.67    171.02 o 
   2   6  10       95.28       92.88      7.31 o 
   3   6  10     3719.05     3587.44     33.21 o 
   4   6  10     2124.45     2112.54     24.49 o 
   5   6  10     8246.27     7831.12     84.19 o 
   6   6  10     1349.88     1313.61     26.71 o 
   7   6  10      994.14      976.65     26.30 o 
   8   6  10      508.42      551.34     24.96 o 
   9   6  10     3029.25     3014.56     57.81 o 
  10   6  10      204.73      207.50     73.36 o 
  11   6  10      205.79      176.33     67.24 o 
  12   6  10      175.91      214.51    107.08 o 
  13   6  10       45.08      -66.86    101.42 o 
  14   6  10       47.09       95.28    114.51 o 
  15   6  10        9.88      138.92    122.29 o 
 -14   7  10       43.83      127.51     89.41 o 
 -13   7  10      471.00      484.89     70.80 o 
 -12   7  10       87.57       85.43     48.29 o 
 -11   7  10     1146.27     1147.38     85.43 o 
 -10   7  10       76.55       75.25     32.01 o 
  -9   7  10       58.45       20.97     26.17 o 
  -8   7  10      263.89      237.81     22.04 o 
  -7   7  10     5024.41     4728.70     64.78 o 
  -6   7  10      860.49      884.30     30.82 o 
  -5   7  10     3046.91     2989.19     45.46 o 
  -4   7  10      399.93      398.70     22.89 o 
  -3   7  10     4936.35     4843.70     45.30 o 
  -2   7  10     1104.43     1024.15     13.98 o 
  -1   7  10     3726.27     3372.07     28.53 o 
   0   7  10      714.30      708.14     12.18 o 
   1   7  10     3797.71     3444.04     31.10 o 
   2   7  10     1059.72      975.89     14.66 o 
   3   7  10     4789.46     4688.14     40.52 o 
   4   7  10      386.51      347.44     16.85 o 
   5   7  10     3057.07     2977.12     39.92 o 
   6   7  10      860.92      833.91     22.40 o 
   7   7  10     4958.45     4718.45     62.67 o 
   8   7  10      262.89      269.09     20.54 o 
   9   7  10       61.93       89.78     24.51 o 
  10   7  10       75.12       44.96     41.64 o 
  11   7  10     1127.01     1288.62    195.17 o 
  12   7  10       83.58       97.17     95.28 o 
  13   7  10      472.29      414.75    112.97 o 
  14   7  10       44.02      243.17    125.95 o 
 -14   8  10       66.59      105.85     89.23 o 
 -13   8  10        8.69      -62.38     62.38 o 
 -12   8  10       14.57       47.34     48.96 o 
 -11   8  10      158.16       96.89     47.14 o 
 -10   8  10      380.33      344.69     53.69 o 
  -9   8  10     1983.89     1976.92     54.93 o 
  -8   8  10      453.68      446.52     25.27 o 
  -7   8  10      119.09      107.37     20.17 o 
  -6   8  10      128.20      112.18     19.12 o 
  -5   8  10     3310.45     3201.75     49.48 o 
  -4   8  10      250.62      259.74     17.00 o 
  -3   8  10     1208.02     1215.06     20.16 o 
  -2   8  10      968.88      985.76     17.92 o 
  -1   8  10     7312.45     7275.06     55.26 o 
   0   8  10       37.04       44.99      5.70 o 
   1   8  10     7431.55     7326.11     79.27 o 
   2   8  10      985.06      999.65     15.79 o 
   3   8  10     1221.74     1235.76     19.31 o 
   4   8  10      232.85      220.91     19.63 o 
   5   8  10     3428.57     3220.66     44.44 o 
   6   8  10      132.88      133.87     17.55 o 
   7   8  10      117.26      102.47     20.64 o 
   8   8  10      431.30      390.89     22.67 o 
   9   8  10     2006.36     1968.86     48.14 o 
  10   8  10      364.53      327.55     55.09 o 
  11   8  10      148.08       75.71    100.47 o 
  12   8  10       11.98        2.12    105.90 o 
  13   8  10       10.08      -98.59    111.79 o 
  14   8  10       58.42       59.20    118.04 o 
 -14   9  10       34.49      129.56     93.62 o 
 -13   9  10       19.16       41.53     65.38 o 
 -12   9  10       77.23      -40.93     61.05 o 
 -11   9  10       36.17       93.14     49.13 o 
 -10   9  10       11.60       -7.48     44.78 o 
  -9   9  10      723.86      595.27     50.21 o 
  -8   9  10      272.14      298.21     29.44 o 
  -7   9  10     5341.09     5046.28     80.05 o 
  -6   9  10       58.93       67.86     21.56 o 
  -5   9  10      517.78      457.85     21.89 o 
  -4   9  10      732.09      748.95     25.31 o 
  -3   9  10     5943.78     5688.60     61.26 o 
  -2   9  10     1100.49     1015.32     19.22 o 
  -1   9  10     5368.33     5276.18     47.31 o 
   0   9  10      595.79      617.74     12.69 o 
   1   9  10     5189.99     5178.56     44.74 o 
   2   9  10     1082.06     1008.15     17.71 o 
   3   9  10     6095.58     5815.94     57.00 o 
   4   9  10      698.75      729.99     22.60 o 
   5   9  10      509.11      469.51     20.01 o 
   6   9  10       68.05       61.67     18.54 o 
   7   9  10     5373.00     5202.57     71.63 o 
   8   9  10      264.75      298.15     31.80 o 
   9   9  10      731.35      741.38     52.43 o 
  10   9  10       12.56       51.82     65.91 o 
  11   9  10       43.51      -98.35     99.41 o 
  12   9  10       75.82       19.93    109.79 o 
  13   9  10       20.24       32.43    119.46 o 
 -13  10  10        9.94       19.42     85.42 o 
 -12  10  10       97.68       97.01     74.23 o 
 -11  10  10      213.95      227.27     52.79 o 
 -10  10  10      106.15      116.38     47.80 o 
  -9  10  10     1670.73     1705.70     66.49 o 
  -8  10  10      287.76      235.60     41.67 o 
  -7  10  10      290.83      300.09     29.05 o 
  -6  10  10       96.49      119.52     22.02 o 
  -5  10  10     1368.80     1318.74     40.43 o 
  -4  10  10      884.77      817.55     24.20 o 
  -3  10  10      867.76      882.60     23.21 o 
  -2  10  10       50.07       51.92     12.89 o 
  -1  10  10     1783.82     1754.79     31.59 o 
   0  10  10      548.64      527.01     13.81 o 
   1  10  10     1714.23     1702.72     22.24 o 
   2  10  10       49.92       29.66     11.58 o 
   3  10  10      867.44      909.30     20.68 o 
   4  10  10      847.35      820.06     22.21 o 
   5  10  10     1331.61     1362.81     31.62 o 
   6  10  10       90.87      115.56     19.50 o 
   7  10  10      285.30      319.27     24.97 o 
   8  10  10      273.65      233.49     32.64 o 
   9  10  10     1652.83     1762.31     64.90 o 
  10  10  10       96.00      -71.46     87.03 o 
 -13  11  10      207.59      227.63    103.01 o 
 -12  11  10        2.35       30.63     81.72 o 
 -11  11  10      248.77      226.71     87.50 o 
 -10  11  10       12.75        1.57     55.57 o 
  -9  11  10      209.29      188.31     46.18 o 
  -8  11  10      201.88      223.19     43.58 o 
  -7  11  10     4348.66     4079.44     85.52 o 
  -6  11  10        5.72        5.46     21.80 o 
  -5  11  10      112.60      130.05     21.49 o 
  -4  11  10      291.84      280.90     20.94 o 
  -3  11  10     4432.38     4265.45     59.25 o 
  -2  11  10      770.85      781.03     22.83 o 
  -1  11  10     4042.45     3927.60     45.44 o 
   0  11  10      668.39      686.44     18.45 o 
   1  11  10     4033.45     3942.23     43.78 o 
   2  11  10      767.29      782.01     19.90 o 
   3  11  10     4452.83     4384.19     53.69 o 
   4  11  10      295.90      292.53     18.82 o 
   5  11  10      104.30      115.66     19.03 o 
   6  11  10        7.77       -4.28     21.19 o 
   7  11  10     4350.90     4227.33     69.05 o 
   8  11  10      194.06      168.04     39.98 o 
   9  11  10      213.80      207.83     52.01 o 
  10  11  10       13.47      -15.94     63.06 o 
 -12  12  10       50.04      -38.30    169.23 o 
 -11  12  10       29.68        7.70     82.48 o 
 -10  12  10       44.83       41.76     77.63 o 
  -9  12  10      255.17      244.76     61.32 o 
  -8  12  10      176.74      188.91     54.79 o 
  -7  12  10      133.32      171.85     49.99 o 
  -6  12  10      235.93      303.81     32.94 o 
  -5  12  10      114.43      100.63     23.47 o 
  -4  12  10      347.00      371.89     23.88 o 
  -3  12  10      108.46       94.66     19.69 o 
  -2  12  10      348.25      340.52     21.05 o 
  -1  12  10     1650.23     1596.39     28.45 o 
   0  12  10      688.71      709.46     20.25 o 
   1  12  10     1637.76     1648.15     28.42 o 
   2  12  10      350.81      300.03     18.84 o 
   3  12  10      119.49      120.59     18.66 o 
   4  12  10      362.72      395.70     20.92 o 
   5  12  10      115.81      128.32     20.80 o 
   6  12  10      248.46      231.94     24.84 o 
   7  12  10      131.33      136.86     31.95 o 
   8  12  10      169.24      108.10     56.13 o 
   9  12  10      253.68      352.74     56.00 o 
  10  12  10       52.34       68.71     67.45 o 
 -12  13  10      147.04      151.98     94.08 o 
 -11  13  10      870.99      793.79    103.15 o 
 -10  13  10      187.09      231.31     82.68 o 
  -9  13  10       58.59      155.32     93.22 o 
  -8  13  10      574.13      531.14     64.06 o 
  -7  13  10     1216.34     1344.10     57.84 o 
  -6  13  10      609.56      551.31     38.87 o 
  -5  13  10       18.47       33.67     27.58 o 
  -4  13  10       78.38       89.42     23.31 o 
  -3  13  10     5155.53     4973.19     74.37 o 
  -2  13  10     1445.42     1438.75     33.45 o 
  -1  13  10     2035.35     1881.97     32.52 o 
   0  13  10      655.04      701.89     21.55 o 
   1  13  10     2049.44     1997.88     31.68 o 
   2  13  10     1446.84     1454.16     32.48 o 
   3  13  10     5144.09     4955.33     68.82 o 
   4  13  10       66.39       86.80     22.19 o 
   5  13  10       14.83       10.42     22.47 o 
   6  13  10      627.76      671.59     44.85 o 
   7  13  10     1204.74     1286.13     52.50 o 
   8  13  10      564.33      579.57     60.96 o 
   9  13  10       53.94       51.50     55.52 o 
  10  13  10      195.27      108.02    106.96 o 
 -11  14  10       16.51       52.25     93.18 o 
 -10  14  10       72.27        1.01     86.63 o 
  -9  14  10      165.32      204.22     83.36 o 
  -8  14  10       61.63      124.47     53.18 o 
  -7  14  10      596.67      597.28     49.34 o 
  -6  14  10       28.14       42.64     34.25 o 
  -5  14  10       65.11       49.66     29.76 o 
  -4  14  10       17.07       40.74     30.93 o 
  -3  14  10      133.93      116.02     28.75 o 
  -2  14  10       65.82        3.28     21.50 o 
  -1  14  10      100.88       95.05     21.86 o 
   0  14  10       12.76       52.48     19.79 o 
   1  14  10      102.32      107.62     19.94 o 
   2  14  10       67.58       84.82     23.33 o 
   3  14  10      134.66      113.35     28.38 o 
   4  14  10       19.16       -3.72     26.27 o 
   5  14  10       67.47       85.46     31.26 o 
   6  14  10       28.99       -3.14     31.16 o 
   7  14  10      594.44      629.15     61.46 o 
   8  14  10       57.43       34.12     64.24 o 
   9  14  10      162.17      354.37    116.98 o 
  10  14  10       67.68      224.41    119.34 o 
 -10  15  10        2.98       62.39     89.58 o 
  -9  15  10      104.82      178.61     79.84 o 
  -8  15  10       54.51       76.48     53.27 o 
  -7  15  10      852.08      989.96     55.01 o 
  -6  15  10       46.32        1.34     38.49 o 
  -5  15  10       40.12       16.26     32.32 o 
  -4  15  10       76.19       98.80     40.59 o 
  -3  15  10     2989.16     2895.64     65.78 o 
  -2  15  10      446.96      496.34     34.05 o 
  -1  15  10     1271.77     1349.52     38.85 o 
   0  15  10      216.58      252.96     24.59 o 
   1  15  10     1259.36     1245.37     41.28 o 
   2  15  10      458.79      421.57     43.95 o 
   3  15  10     2977.80     2865.48     68.69 o 
   4  15  10       65.33       80.07     34.62 o 
   5  15  10       42.63       61.54     33.03 o 
   6  15  10       41.63        9.07     36.26 o 
   7  15  10      865.55     1007.21     90.36 o 
   8  15  10       55.53       90.03     62.50 o 
   9  15  10      114.02       32.19    115.57 o 
  10  15  10        2.88     -108.96    108.96 o 
 -10  16  10       24.13        2.34     92.09 o 
  -9  16  10       55.07      132.62     57.98 o 
  -8  16  10       12.21       43.62     56.89 o 
  -7  16  10       13.77        1.43     57.82 o 
  -6  16  10      139.97      135.04     74.06 o 
  -5  16  10       10.04      -19.99     38.10 o 
  -4  16  10       52.97       33.51     33.53 o 
  -3  16  10        3.38       21.56     32.13 o 
  -2  16  10       46.78       63.45     32.02 o 
  -1  16  10       31.64       81.59     27.51 o 
   0  16  10      194.75      212.12     24.57 o 
   1  16  10       29.40       -9.45     29.97 o 
   2  16  10       50.97       68.05     36.01 o 
   3  16  10        3.83       -6.59     36.22 o 
   4  16  10       58.95       57.31     37.59 o 
   5  16  10        8.21       59.55     38.49 o 
   6  16  10      134.63      135.91     46.26 o 
   7  16  10       14.71      -19.10     44.96 o 
   8  16  10       13.84       -8.36     87.61 o 
   9  16  10       54.48      143.96    113.92 o 
  10  16  10       24.71        0.59    117.46 o 
  -9  17  10       11.91      -19.65     61.17 o 
  -8  17  10       50.25       77.76     50.31 o 
  -7  17  10      950.51      942.43     60.58 o 
  -6  17  10       72.98       70.44     47.01 o 
  -5  17  10       20.90       46.62     45.82 o 
  -4  17  10      172.37      179.68     40.85 o 
  -3  17  10     1502.65     1576.75     52.24 o 
  -2  17  10       81.51       68.66     34.29 o 
  -1  17  10     1400.00     1346.59     47.76 o 
   0  17  10       10.25       28.28     33.19 o 
   1  17  10     1379.57     1319.46     52.43 o 
   2  17  10       75.83       77.92     38.87 o 
   3  17  10     1521.09     1426.88     61.41 o 
   4  17  10      176.77      196.16     46.03 o 
   5  17  10       18.12       -5.40     44.68 o 
   6  17  10       71.92       94.94     47.81 o 
   7  17  10      961.64      928.37     61.14 o 
   8  17  10       48.61      -47.94     78.86 o 
   9  17  10       13.64      -16.82     75.81 o 
  -7  18  10       62.13       61.46     62.03 o 
  -6  18  10       68.93      119.08     51.96 o 
  -5  18  10      263.25      244.69     51.38 o 
  -4  18  10       32.12       73.10     45.99 o 
  -3  18  10      279.24      360.24     53.29 o 
  -2  18  10       91.52       14.99     54.37 o 
  -1  18  10       34.73       74.33     42.69 o 
   0  18  10      754.31      734.82     50.66 o 
   1  18  10       40.29        9.42     54.77 o 
   2  18  10       86.89       81.08     46.58 o 
   3  18  10      273.53      251.27     48.88 o 
   4  18  10       28.46      150.93     60.76 o 
   5  18  10      266.58      284.41     51.10 o 
   6  18  10       68.73      122.07     50.19 o 
   7  18  10       63.31       64.64     50.92 o 
  -6  19  10       33.35      -16.23     51.97 o 
  -5  19  10      146.94      156.92     51.88 o 
  -4  19  10       70.52       22.62     47.80 o 
  -3  19  10      412.08      407.31     68.75 o 
  -2  19  10       46.02       50.10     47.43 o 
  -1  19  10      194.41      229.42     77.31 o 
   0  19  10        8.60       58.12     82.07 o 
   1  19  10      182.63      135.49     63.35 o 
   2  19  10       42.38       28.08     46.98 o 
   3  19  10      399.30      489.16     53.69 o 
   4  19  10       65.38       91.67     58.50 o 
   5  19  10      143.70      174.41     53.07 o 
   6  19  10       28.10      126.95     53.30 o 
  -4  20  10       37.71       79.40     52.92 o 
  -3  20  10       65.51       95.30     50.15 o 
  -2  20  10       40.87       42.65     52.47 o 
  -1  20  10       18.19      166.32     88.54 o 
   0  20  10       51.51      201.46     89.29 o 
   1  20  10       20.39       71.09     81.92 o 
   2  20  10       37.17       26.09     59.38 o 
   3  20  10       64.48       53.26     50.80 o 
   4  20  10       38.60      -51.00     51.00 o 
   1   0  11      120.98      124.69      6.36 o 
   2   0  11      207.72      246.28      9.55 o 
   3   0  11      330.70      367.86      7.63 o 
   4   0  11        9.42        8.54      5.21 o 
   5   0  11      233.39      228.39      7.46 o 
   6   0  11       88.47      109.29      8.35 o 
   7   0  11       51.15       44.05     10.20 o 
   8   0  11      254.15      255.63     15.29 o 
   9   0  11      667.58      691.90     22.06 o 
  10   0  11        3.84      -11.69     19.29 o 
  11   0  11       19.56       62.26     30.73 o 
  12   0  11      284.33      266.86     65.63 o 
  13   0  11       92.37       13.09     97.76 o 
  14   0  11      108.66      216.51    123.12 o 
  15   0  11       14.13        7.67     79.75 o 
 -15   1  11      115.30      103.82    126.77 o 
 -14   1  11       24.72       78.54     80.04 o 
 -13   1  11      225.55      301.07    118.16 o 
 -12   1  11      535.18      688.22    119.81 o 
 -11   1  11      176.31      220.68     35.32 o 
 -10   1  11      120.85       89.68     20.98 o 
  -9   1  11      851.84      835.33     25.65 o 
  -8   1  11     7920.14     7828.75     86.13 o 
  -7   1  11     4828.81     4814.81     47.58 o 
  -6   1  11    10797.59    10807.86     84.97 o 
  -5   1  11       83.98      122.17      7.23 o 
  -4   1  11     4266.08     4280.36     45.83 o 
  -3   1  11     2002.38     1702.59     22.97 o 
  -2   1  11    48648.50    50466.98    551.06 o 
  -1   1  11     2385.31     2266.26     47.89 o 
   0   1  11     1022.72     1016.78     13.66 o 
   1   1  11     2263.14     2130.99     22.61 o 
   2   1  11    48525.96    50155.11    444.06 o 
   3   1  11     1832.81     1530.71     20.10 o 
   4   1  11     4256.60     4307.67     42.63 o 
   5   1  11       92.76      117.52      8.18 o 
   6   1  11    10831.37    10772.42     90.34 o 
   7   1  11     4811.23     4757.02     50.95 o 
   8   1  11     7907.50     7834.07     77.34 o 
   9   1  11      853.81      860.17     23.53 o 
  10   1  11      130.23      121.34     21.48 o 
  11   1  11      164.09      140.75     32.38 o 
  12   1  11      536.87      489.75    104.25 o 
  13   1  11      231.21      309.32    116.16 o 
  14   1  11       22.98      -52.71    113.56 o 
  15   1  11      117.40      219.70    116.28 o 
 -15   2  11      173.44      160.58     90.00 o 
 -14   2  11      213.43       94.52     83.96 o 
 -13   2  11       61.40      106.79     76.10 o 
 -12   2  11       99.51       -4.98     61.88 o 
 -11   2  11       94.49      132.52     34.68 o 
 -10   2  11      189.07      266.35     24.13 o 
  -9   2  11      959.74      948.73     26.37 o 
  -8   2  11      675.37      686.63     20.62 o 
  -7   2  11      167.50      189.93     11.94 o 
  -6   2  11      338.88      338.86     11.84 o 
  -5   2  11     1555.80     1573.53     22.54 o 
  -4   2  11      923.91      928.47     17.27 o 
  -3   2  11     2632.81     2751.17     38.91 o 
  -2   2  11     4314.01     4734.09     56.47 o 
  -1   2  11      652.92      715.98     13.81 o 
   0   2  11     3337.69     3342.81     44.12 o 
   1   2  11      664.21      711.89     11.38 o 
   2   2  11     4306.81     4797.01     45.85 o 
   3   2  11     2637.80     2785.12     31.49 o 
   4   2  11      924.02      908.39     16.72 o 
   5   2  11     1516.55     1541.49     21.95 o 
   6   2  11      333.87      314.74     12.51 o 
   7   2  11      168.20      173.85     12.80 o 
   8   2  11      638.87      646.78     20.12 o 
   9   2  11      941.11     1014.38     26.12 o 
  10   2  11      190.56      214.09     24.20 o 
  11   2  11       93.59      142.10     41.58 o 
  12   2  11       95.53       92.83     50.16 o 
  13   2  11       52.47       95.52    108.37 o 
  14   2  11      197.99      201.54    121.70 o 
  15   2  11      167.18       -8.14    118.99 o 
 -15   3  11       63.09       48.27     88.82 o 
 -14   3  11       99.15       70.27     78.33 o 
 -13   3  11      800.32      805.84     91.77 o 
 -12   3  11     1301.15     1371.62     75.64 o 
 -11   3  11     1621.10     1705.00     53.94 o 
 -10   3  11      989.80      944.55     32.57 o 
  -9   3  11      163.02      192.41     21.63 o 
  -8   3  11     5631.84     5276.00     62.53 o 
  -7   3  11     1651.34     1614.54     25.06 o 
  -6   3  11     6018.35     5744.92     57.27 o 
  -5   3  11      218.70      226.68     12.18 o 
  -4   3  11     3712.80     3574.77     41.49 o 
  -3   3  11     5682.97     5243.17     70.74 o 
  -2   3  11    34417.18    35971.40    424.73 o 
  -1   3  11      199.66      184.73      8.40 o 
   0   3  11        8.02       17.46      5.79 o 
   1   3  11      145.95      151.63      7.92 o 
   2   3  11    34388.72    35648.27    344.53 o 
   3   3  11     5707.64     5367.39     64.97 o 
   4   3  11     3737.12     3600.47     40.97 o 
   5   3  11      236.15      246.37     11.31 o 
   6   3  11     5947.21     5759.62     61.99 o 
   7   3  11     1700.92     1635.51     26.54 o 
   8   3  11     5630.44     5261.58     63.32 o 
   9   3  11      159.66      148.34     20.24 o 
  10   3  11      984.53      912.53     40.38 o 
  11   3  11     1635.09     1575.88     68.26 o 
  12   3  11     1302.76     1376.42     72.27 o 
  13   3  11      802.89      933.39    134.67 o 
  14   3  11      104.85      -22.17    102.36 o 
  15   3  11       60.53      154.01    126.42 o 
 -15   4  11       20.50       -7.11     85.78 o 
 -14   4  11      248.02      144.48     87.80 o 
 -13   4  11       29.23       12.50     74.41 o 
 -12   4  11      138.64      149.80     46.60 o 
 -11   4  11       47.80       63.30     32.99 o 
 -10   4  11      237.42      212.37     27.02 o 
  -9   4  11      360.10      379.29     24.14 o 
  -8   4  11      337.89      346.12     18.18 o 
  -7   4  11     1705.74     1624.43     26.33 o 
  -6   4  11     4948.08     4826.68     53.15 o 
  -5   4  11     5112.65     4791.21     54.45 o 
  -4   4  11     1127.63     1091.99     21.81 o 
  -3   4  11      281.90      270.69      9.44 o 
  -2   4  11      209.52      233.83      8.54 o 
  -1   4  11     1568.31     1655.94     24.12 o 
   0   4  11    27044.25    28711.28    268.47 o 
   1   4  11     1590.13     1701.04     20.36 o 
   2   4  11      203.91      245.09      8.93 o 
   3   4  11      273.31      257.40      8.55 o 
   4   4  11     1113.50     1038.37     19.23 o 
   5   4  11     5040.62     4734.98     53.37 o 
   6   4  11     4995.44     4933.45     54.40 o 
   7   4  11     1691.49     1654.20     28.41 o 
   8   4  11      318.20      313.92     18.82 o 
   9   4  11      374.00      419.55     25.29 o 
  10   4  11      232.33      283.80     32.13 o 
  11   4  11       45.76      -31.70     48.56 o 
  12   4  11      137.65       85.05     51.64 o 
  13   4  11       28.69      211.32    105.31 o 
  14   4  11      248.93      349.89    123.82 o 
  15   4  11       18.87       46.58    118.40 o 
 -15   5  11        5.68       15.41     88.64 o 
 -14   5  11       27.92      120.88     95.58 o 
 -13   5  11      306.97      280.05     77.03 o 
 -12   5  11      442.07      444.07     52.76 o 
 -11   5  11      275.78      248.61     46.74 o 
 -10   5  11      202.74      169.33     33.66 o 
  -9   5  11      271.45      290.04     29.73 o 
  -8   5  11     1438.33     1411.17     30.70 o 
  -7   5  11     2165.02     2086.18     31.82 o 
  -6   5  11     2241.99     2082.85     40.98 o 
  -5   5  11       43.67       40.82     11.88 o 
  -4   5  11     3624.93     3570.25     44.22 o 
  -3   5  11     6841.09     7115.48     68.70 o 
  -2   5  11    16088.60    15911.63    152.13 o 
  -1   5  11     6571.99     6724.16     66.63 o 
   0   5  11       28.32        9.20      5.49 o 
   1   5  11     6554.95     6742.30     57.46 o 
   2   5  11    16099.27    16063.03    132.71 o 
   3   5  11     6804.07     7036.10     60.84 o 
   4   5  11     3647.86     3591.21     41.86 o 
   5   5  11       51.04       50.70     10.86 o 
   6   5  11     2310.62     2252.18     32.06 o 
   7   5  11     2153.20     2049.51     33.96 o 
   8   5  11     1430.89     1414.59     30.64 o 
   9   5  11      272.14      360.09     24.46 o 
  10   5  11      211.62      175.85     39.90 o 
  11   5  11      278.89      283.67     63.52 o 
  12   5  11      441.18      514.51    115.33 o 
  13   5  11      313.01      149.06    110.73 o 
  14   5  11       25.80       10.97    117.81 o 
  15   5  11        4.39      -33.37    120.40 o 
 -15   6  11       16.52       -2.49     89.18 o 
 -14   6  11       80.33       44.02     85.22 o 
 -13   6  11       13.29       70.40     67.27 o 
 -12   6  11       81.24       45.65     47.34 o 
 -11   6  11      338.00      344.76     47.46 o 
 -10   6  11      854.25      832.35     71.10 o 
  -9   6  11     1428.48     1318.69     37.85 o 
  -8   6  11      619.99      590.14     24.82 o 
  -7   6  11      329.00      329.22     20.59 o 
  -6   6  11     1396.20     1298.38     34.00 o 
  -5   6  11     1328.51     1307.38     31.58 o 
  -4   6  11     1409.04     1491.91     23.14 o 
  -3   6  11      584.86      592.74     13.37 o 
  -2   6  11      379.65      376.42      9.17 o 
  -1   6  11     5748.22     5766.48     47.09 o 
   0   6  11    10253.81    10428.31     89.53 o 
   1   6  11     5703.68     5780.81     47.55 o 
   2   6  11      383.98      387.19     12.55 o 
   3   6  11      568.08      638.85     11.82 o 
   4   6  11     1469.90     1483.80     22.41 o 
   5   6  11     1384.05     1370.02     24.66 o 
   6   6  11     1425.47     1505.56     28.60 o 
   7   6  11      339.07      315.62     21.47 o 
   8   6  11      645.60      617.93     23.38 o 
   9   6  11     1387.16     1442.16     49.42 o 
  10   6  11      846.84      820.72     45.42 o 
  11   6  11      350.01      275.71     69.29 o 
  12   6  11       77.84      -40.68     98.82 o 
  13   6  11       15.94       67.81    110.50 o 
  14   6  11       75.68       28.89    116.04 o 
  15   6  11       13.71      106.61    119.81 o 
 -14   7  11        1.03      -62.27     85.75 o 
 -13   7  11      493.73      615.52     85.01 o 
 -12   7  11      800.79      732.48     59.73 o 
 -11   7  11      132.40      207.66     58.30 o 
 -10   7  11       59.77       65.42     39.99 o 
  -9   7  11      981.14      929.74     47.36 o 
  -8   7  11      909.75      859.32     30.98 o 
  -7   7  11     1306.73     1268.17     36.21 o 
  -6   7  11     1840.62     1786.55     40.54 o 
  -5   7  11       35.77       35.20     14.77 o 
  -4   7  11     3919.12     3766.89     50.97 o 
  -3   7  11     1517.78     1463.48     18.80 o 
  -2   7  11    11172.97    11324.72     88.58 o 
  -1   7  11      585.26      561.14     11.78 o 
   0   7  11       27.17       37.67      6.13 o 
   1   7  11      585.23      536.95     10.85 o 
   2   7  11    10991.74    11166.42     86.77 o 
   3   7  11     1485.57     1351.93     17.13 o 
   4   7  11     3866.00     3688.79     46.85 o 
   5   7  11       40.34       51.76     13.17 o 
   6   7  11     1816.59     1759.06     31.89 o 
   7   7  11     1288.35     1216.09     28.47 o 
   8   7  11      936.37      933.02     29.33 o 
   9   7  11      977.54      975.15     34.61 o 
  10   7  11       52.79       55.28     40.28 o 
  11   7  11      133.76      232.08    101.77 o 
  12   7  11      795.72      848.25    120.52 o 
  13   7  11      495.38      509.09    125.47 o 
  14   7  11        1.46     -113.45    114.39 o 
 -14   8  11       23.25       79.65    102.36 o 
 -13   8  11       70.17       98.25     66.48 o 
 -12   8  11       56.09       53.53     50.88 o 
 -11   8  11      370.69      362.78     51.45 o 
 -10   8  11      704.22      722.86     54.50 o 
  -9   8  11      441.26      466.88     57.28 o 
  -8   8  11      237.08      264.05     27.00 o 
  -7   8  11      140.56      120.15     22.82 o 
  -6   8  11     2558.16     2340.02     47.89 o 
  -5   8  11     1199.55     1133.80     28.93 o 
  -4   8  11     3039.89     2827.34     45.07 o 
  -3   8  11      992.42      933.58     17.90 o 
  -2   8  11      727.18      717.31     14.14 o 
  -1   8  11     1487.13     1328.80     16.67 o 
   0   8  11     8843.64     8899.05     69.87 o 
   1   8  11     1579.30     1436.67     17.78 o 
   2   8  11      708.41      710.73     13.54 o 
   3   8  11      993.16      936.53     17.47 o 
   4   8  11     3063.38     2914.35     40.48 o 
   5   8  11     1221.17     1122.54     25.97 o 
   6   8  11     2609.72     2521.94     40.72 o 
   7   8  11      142.66      150.22     18.88 o 
   8   8  11      224.96      260.89     22.72 o 
   9   8  11      430.50      463.79     38.02 o 
  10   8  11      709.76      750.30     62.75 o 
  11   8  11      360.84      515.10    117.93 o 
  12   8  11       55.66      139.15    113.45 o 
  13   8  11       71.74      -20.64    112.27 o 
  14   8  11       21.41      133.61    127.60 o 
 -14   9  11       68.04      -69.13    116.10 o 
 -13   9  11       38.05       17.48     67.49 o 
 -12   9  11      552.55      634.81     70.88 o 
 -11   9  11      165.39      172.60     50.73 o 
 -10   9  11      299.91      269.01     46.95 o 
  -9   9  11       20.07       -1.48     49.24 o 
  -8   9  11      175.66      185.91     27.28 o 
  -7   9  11     1188.59     1226.85     37.96 o 
  -6   9  11     3139.19     2729.95     53.15 o 
  -5   9  11      144.68      131.15     18.96 o 
  -4   9  11     1042.16     1022.86     25.41 o 
  -3   9  11      263.20      263.20     13.18 o 
  -2   9  11     3872.95     3787.98     41.34 o 
  -1   9  11      124.57      119.58      9.78 o 
   0   9  11       45.01       41.88      6.22 o 
   1   9  11      147.47      129.79      9.21 o 
   2   9  11     3829.67     3769.58     37.51 o 
   3   9  11      225.96      188.80     11.98 o 
   4   9  11      998.68      989.64     22.82 o 
   5   9  11      148.79      154.13     16.95 o 
   6   9  11     3104.70     2819.04     47.07 o 
   7   9  11     1190.83     1240.78     33.52 o 
   8   9  11      184.11      179.09     25.47 o 
   9   9  11       18.83       -2.57     33.68 o 
  10   9  11      284.45      255.10     69.24 o 
  11   9  11      162.25      271.47    108.73 o 
  12   9  11      534.50      424.06    110.50 o 
  13   9  11       39.74     -111.44    111.44 o 
 -13  10  11       11.65      -60.09    139.86 o 
 -12  10  11        0.55      -61.21     61.21 o 
 -11  10  11       85.98       30.75     63.27 o 
 -10  10  11      936.32     1102.29     62.80 o 
  -9  10  11      346.90      317.65     45.96 o 
  -8  10  11      362.14      424.41     57.74 o 
  -7  10  11      210.17      229.89     27.94 o 
  -6  10  11      513.88      470.09     25.60 o 
  -5  10  11     3004.81     2862.51     49.41 o 
  -4  10  11     5132.46     4896.62     63.85 o 
  -3  10  11     1838.18     1793.11     32.57 o 
  -2  10  11      706.24      715.91     19.16 o 
  -1  10  11      797.80      786.57     18.53 o 
   0  10  11     1846.60     1806.23     24.58 o 
   1  10  11      813.35      804.89     15.62 o 
   2  10  11      687.41      742.18     17.65 o 
   3  10  11     1855.55     1837.79     30.78 o 
   4  10  11     5134.58     5025.60     58.72 o 
   5  10  11     2991.35     2953.47     45.21 o 
   6  10  11      480.70      396.01     22.40 o 
   7  10  11      212.77      267.10     24.20 o 
   8  10  11      347.75      435.84     41.99 o 
   9  10  11      333.85      386.85     90.13 o 
  10  10  11      942.48     1175.73    126.18 o 
 -13  11  11       58.55       80.47    125.95 o 
 -12  11  11      125.63      149.69     89.78 o 
 -11  11  11       66.83      -76.70     76.70 o 
 -10  11  11      221.90      183.79     53.04 o 
  -9  11  11      317.17      395.56     49.90 o 
  -8  11  11       63.45       59.56     40.01 o 
  -7  11  11       24.02       41.46     33.14 o 
  -6  11  11     1206.37     1087.37     37.40 o 
  -5  11  11      162.41      147.71     22.17 o 
  -4  11  11       57.51       26.41     18.29 o 
  -3  11  11      355.75      353.47     21.03 o 
  -2  11  11      279.54      285.33     16.56 o 
  -1  11  11      191.87      215.60     14.90 o 
   0  11  11        5.05        6.35     12.83 o 
   1  11  11      184.60      181.97     13.87 o 
   2  11  11      286.87      286.20     16.37 o 
   3  11  11      346.62      343.71     18.55 o 
   4  11  11       67.11       28.92     16.35 o 
   5  11  11      158.47      128.71     19.99 o 
   6  11  11     1214.11     1214.07     33.19 o 
   7  11  11       18.70       58.50     26.37 o 
   8  11  11       64.09       39.91     39.31 o 
   9  11  11      319.74      340.71     67.62 o 
  10  11  11      214.16      297.06    101.18 o 
 -12  12  11        5.92      -42.89     98.76 o 
 -11  12  11      191.04       50.52     86.21 o 
 -10  12  11      143.05      118.08    122.29 o 
  -9  12  11      595.96      515.98     82.29 o 
  -8  12  11      129.30      134.45     55.33 o 
  -7  12  11      282.52      268.22     43.78 o 
  -6  12  11      218.12      164.79     32.67 o 
  -5  12  11     1609.58     1618.76     40.15 o 
  -4  12  11      960.19      966.87     29.86 o 
  -3  12  11      131.59      132.76     20.83 o 
  -2  12  11      800.91      824.78     24.23 o 
  -1  12  11     2175.54     2127.41     32.54 o 
   0  12  11     1233.44     1238.89     25.37 o 
   1  12  11     2172.11     2154.00     31.27 o 
   2  12  11      805.88      851.34     23.15 o 
   3  12  11      111.82      119.12     19.06 o 
   4  12  11     1017.57     1046.45     27.13 o 
   5  12  11     1644.56     1642.78     36.06 o 
   6  12  11      207.89      221.83     25.20 o 
   7  12  11      283.31      381.78     32.13 o 
   8  12  11      146.46      195.23     50.53 o 
   9  12  11      597.34      605.01     75.42 o 
  10  12  11      143.34      195.52    102.36 o 
 -12  13  11       39.05      -23.93     88.13 o 
 -11  13  11       98.70      221.50     87.51 o 
 -10  13  11      147.11       16.74     81.05 o 
  -9  13  11       45.71      131.93    159.38 o 
  -8  13  11       26.67       55.82     53.80 o 
  -7  13  11       87.35       63.09     40.75 o 
  -6  13  11      222.41      171.46     37.88 o 
  -5  13  11       83.99       93.73     33.35 o 
  -4  13  11       22.81       -6.31     22.78 o 
  -3  13  11      160.21      164.61     23.81 o 
  -2  13  11      320.96      291.42     25.88 o 
  -1  13  11       87.38       69.59     16.61 o 
   0  13  11       30.54       17.63     15.98 o 
   1  13  11       88.06       91.26     16.77 o 
   2  13  11      310.68      318.11     22.95 o 
   3  13  11      152.69      177.07     22.75 o 
   4  13  11       24.93       43.54     23.57 o 
   5  13  11       85.16       77.15     23.07 o 
   6  13  11      217.49      257.82     33.95 o 
   7  13  11       81.15      143.66     37.39 o 
   8  13  11       26.32      -43.83     49.53 o 
   9  13  11       44.84       -3.74     63.15 o 
  10  13  11      143.52      -99.77     99.77 o 
 -11  14  11       88.95       -2.85    132.08 o 
 -10  14  11       63.39       37.77     83.26 o 
  -9  14  11      486.23      569.60    123.76 o 
  -8  14  11      142.88       85.31     57.63 o 
  -7  14  11       78.35       59.36     42.29 o 
  -6  14  11      431.14      436.13     39.17 o 
  -5  14  11     1483.85     1543.28     47.97 o 
  -4  14  11     1067.29     1088.55     47.97 o 
  -3  14  11      759.62      755.64     35.83 o 
  -2  14  11       96.27       83.41     31.10 o 
  -1  14  11      839.59      822.09     28.36 o 
   0  14  11     2114.42     1965.73     35.85 o 
   1  14  11      836.39      863.99     26.49 o 
   2  14  11       89.51      110.11     23.50 o 
   3  14  11      758.86      721.77     36.19 o 
   4  14  11     1085.27     1076.48     38.57 o 
   5  14  11     1503.50     1552.61     48.30 o 
   6  14  11      445.24      424.05     36.77 o 
   7  14  11       84.92       57.19     44.16 o 
   8  14  11      133.86      134.52     45.77 o 
   9  14  11      483.27      379.49    116.51 o 
  10  14  11       50.77      -82.90    106.49 o 
 -10  15  11       13.57       71.43    105.37 o 
  -9  15  11       15.08      -78.95     78.95 o 
  -8  15  11       44.33       37.00     53.05 o 
  -7  15  11       79.91       79.45     52.42 o 
  -6  15  11       23.89       -0.25     37.59 o 
  -5  15  11       26.53       22.17     32.88 o 
  -4  15  11       15.76       11.20     31.70 o 
  -3  15  11      637.40      691.79     37.83 o 
  -2  15  11        4.16      -12.91     28.18 o 
  -1  15  11       88.82      108.77     26.28 o 
   0  15  11        1.99       -4.41     22.45 o 
   1  15  11       91.75       98.51     29.02 o 
   2  15  11        4.27        6.17     31.68 o 
   3  15  11      627.58      581.71     40.84 o 
   4  15  11       14.44      -11.37     33.70 o 
   5  15  11       27.65       -3.28     33.56 o 
   6  15  11       26.17       30.38     37.43 o 
   7  15  11       85.67       63.65     63.72 o 
   8  15  11       40.85       79.61     68.68 o 
   9  15  11       17.34       -3.84     67.64 o 
  10  15  11       13.13      139.63    116.28 o 
 -10  16  11      275.80      351.89    140.10 o 
  -9  16  11       47.13       49.16     61.15 o 
  -8  16  11       70.41      -53.26     53.26 o 
  -7  16  11      313.06      341.07     50.40 o 
  -6  16  11      573.12      565.32     51.24 o 
  -5  16  11      664.96      734.53     46.05 o 
  -4  16  11     1159.31     1131.45     72.06 o 
  -3  16  11      184.27      134.24     34.15 o 
  -2  16  11      483.75      538.27     37.16 o 
  -1  16  11      567.00      612.81     32.31 o 
   0  16  11     2151.49     2048.37     51.21 o 
   1  16  11      580.68      541.42     35.63 o 
   2  16  11      496.69      573.83     41.74 o 
   3  16  11      168.25       93.48     36.92 o 
   4  16  11     1148.89     1211.47     51.43 o 
   5  16  11      669.63      797.82     47.83 o 
   6  16  11      576.17      559.45     71.05 o 
   7  16  11      301.52      447.69     50.83 o 
   8  16  11       74.02      102.28    162.62 o 
   9  16  11       44.50       54.21     78.26 o 
  -8  17  11       33.52       24.70     50.32 o 
  -7  17  11       39.89       26.87     48.92 o 
  -6  17  11      110.38      110.43     59.32 o 
  -5  17  11       80.52       86.59     45.53 o 
  -4  17  11       32.88      101.11     40.97 o 
  -3  17  11       49.86      121.79     35.97 o 
  -2  17  11       28.48       33.49     35.53 o 
  -1  17  11      164.80      121.56     34.56 o 
   0  17  11      152.62      182.09     34.61 o 
   1  17  11      150.58      136.30     38.18 o 
   2  17  11       30.44       27.89     37.67 o 
   3  17  11       60.04       88.60     43.19 o 
   4  17  11       36.98      -32.56     44.32 o 
   5  17  11       79.85       41.60     46.21 o 
   6  17  11      112.71      117.85     47.47 o 
   7  17  11       38.99      102.37     48.79 o 
   8  17  11       34.92      -26.21     56.21 o 
  -7  18  11      103.95      104.30     51.66 o 
  -6  18  11      145.14       64.73     50.89 o 
  -5  18  11      366.77      423.34     53.72 o 
  -4  18  11      531.39      593.01    100.28 o 
  -3  18  11      371.22      349.02     53.63 o 
  -2  18  11       33.86       61.10     44.15 o 
  -1  18  11      199.54      160.07     46.90 o 
   0  18  11      603.87      632.43     48.84 o 
   1  18  11      214.87      250.21     66.91 o 
   2  18  11       27.34      -43.00     43.00 o 
   3  18  11      388.41      355.43     61.58 o 
   4  18  11      531.63      513.00     53.80 o 
   5  18  11      358.19      348.09     52.41 o 
   6  18  11      139.02      164.46     51.37 o 
   7  18  11      106.16      162.84     53.25 o 
  -6  19  11       60.74       18.29     51.82 o 
  -5  19  11      177.97      253.03     62.40 o 
  -4  19  11       68.08       33.74     49.19 o 
  -3  19  11      147.46      100.15     48.54 o 
  -2  19  11       21.22       -1.33     45.30 o 
  -1  19  11      101.76       61.57     48.27 o 
   0  19  11       16.28       49.63     79.84 o 
   1  19  11      102.60      192.47     58.00 o 
   2  19  11       25.96       58.22     47.77 o 
   3  19  11      148.26      194.41     51.38 o 
   4  19  11       59.35       23.37     50.32 o 
   5  19  11      186.35       96.68     52.76 o 
   6  19  11       60.81      109.43     52.73 o 
  -4  20  11      179.31      181.32     91.00 o 
  -3  20  11      225.52      264.52     52.84 o 
  -2  20  11       29.83       55.74     52.76 o 
  -1  20  11       40.64       28.95     87.76 o 
   0  20  11      289.86      370.82     93.53 o 
   1  20  11       42.40       34.21     84.52 o 
   2  20  11       25.33      -36.93     58.53 o 
   3  20  11      218.58      271.53     53.80 o 
   4  20  11      184.22      282.91     90.88 o 
   0   0  12    32313.46    32165.45    382.73 o 
   1   0  12      409.79      407.17      9.17 o 
   2   0  12      776.97      766.20     14.41 o 
   3   0  12        6.08       15.18      4.26 o 
   4   0  12    24822.24    25558.36    198.11 o 
   5   0  12      931.37     1062.08     14.26 o 
   6   0  12    12448.93    12148.50    100.92 o 
   7   0  12      373.60      345.44     16.01 o 
   8   0  12       46.80       53.15     15.49 o 
   9   0  12     1548.03     1361.56     32.50 o 
  10   0  12     1892.71     1943.76     49.75 o 
  11   0  12      545.37      525.80     37.70 o 
  12   0  12        5.97      -85.14     85.14 o 
  13   0  12      110.95       77.12    109.55 o 
  14   0  12       91.72      411.33    132.20 o 
  15   0  12      164.68      198.71     88.76 o 
 -15   1  12       27.49        5.35     85.15 o 
 -14   1  12       12.13      -11.56     76.90 o 
 -13   1  12      176.56      274.89    116.98 o 
 -12   1  12      121.46      135.77     60.98 o 
 -11   1  12      421.82      414.49     45.04 o 
 -10   1  12       11.08        5.31     23.28 o 
  -9   1  12      450.44      415.11     26.92 o 
  -8   1  12      248.33      234.64     20.18 o 
  -7   1  12      795.30      764.11     18.89 o 
  -6   1  12      596.41      647.13     14.30 o 
  -5   1  12      236.96      207.13      9.29 o 
  -4   1  12      314.46      291.49      9.32 o 
  -3   1  12      553.29      573.77     10.72 o 
  -2   1  12      448.80      465.47     15.12 o 
  -1   1  12        9.36       17.77      7.01 o 
   0   1  12      917.95      944.63     13.01 o 
   1   1  12        8.12       19.06      4.05 o 
   2   1  12      464.63      485.79     14.48 o 
   3   1  12      534.12      556.08     11.16 o 
   4   1  12      309.06      304.68      8.62 o 
   5   1  12      228.87      229.99      9.30 o 
   6   1  12      616.08      694.79     19.36 o 
   7   1  12      758.79      731.02     18.08 o 
   8   1  12      265.21      273.22     18.32 o 
   9   1  12      446.99      463.00     23.41 o 
  10   1  12       11.48       28.97     21.34 o 
  11   1  12      410.03      374.70     38.30 o 
  12   1  12      130.75      123.59    103.42 o 
  13   1  12      167.29      274.89    106.37 o 
  14   1  12       11.51      -79.72    111.09 o 
  15   1  12       32.23      145.05    123.00 o 
 -15   2  12      251.15      302.98     92.46 o 
 -14   2  12      707.98      955.30    181.96 o 
 -13   2  12       86.41       76.35     73.96 o 
 -12   2  12        2.87      -13.75     49.13 o 
 -11   2  12      469.08      484.31     48.47 o 
 -10   2  12     4335.05     4352.33     94.44 o 
  -9   2  12       92.48      108.90     21.10 o 
  -8   2  12     2227.85     2166.89     38.36 o 
  -7   2  12     3241.98     3194.25     40.78 o 
  -6   2  12     9003.25     8779.28     86.03 o 
  -5   2  12     7395.68     7445.30     76.09 o 
  -4   2  12    29179.88    29558.21    284.94 o 
  -3   2  12      883.65      764.64     17.17 o 
  -2   2  12      417.60      450.46     11.06 o 
  -1   2  12     2064.96     2158.08     27.72 o 
   0   2  12    49892.05    50686.72    597.31 o 
   1   2  12     2086.70     2178.05     26.04 o 
   2   2  12      361.39      394.64     10.00 o 
   3   2  12      883.06      795.22     14.61 o 
   4   2  12    29121.63    29535.89    262.73 o 
   5   2  12     7437.23     7476.63     70.74 o 
   6   2  12     9025.71     8821.72     86.23 o 
   7   2  12     3258.70     3221.23     41.39 o 
   8   2  12     2227.18     2226.41     35.37 o 
   9   2  12      103.38      134.03     20.22 o 
  10   2  12     4344.55     4291.54     79.39 o 
  11   2  12      469.91      518.52     51.19 o 
  12   2  12        2.80       44.08     49.35 o 
  13   2  12       88.60       97.41    112.03 o 
  14   2  12      709.43      734.45    140.69 o 
  15   2  12      253.17      232.32    130.19 o 
 -15   3  12       12.81      -26.04    117.46 o 
 -14   3  12      157.57      211.86     83.16 o 
 -13   3  12      143.23      112.29     76.98 o 
 -12   3  12      305.16      456.04     50.47 o 
 -11   3  12      336.85      295.66     39.90 o 
 -10   3  12       93.74      112.26     27.31 o 
  -9   3  12      317.02      335.71     23.88 o 
  -8   3  12      683.42      659.16     27.23 o 
  -7   3  12      876.50      913.48     20.71 o 
  -6   3  12      884.45      842.12     19.86 o 
  -5   3  12       56.21       65.74     10.54 o 
  -4   3  12     1255.61     1265.60     22.01 o 
  -3   3  12      248.95      208.68     10.89 o 
  -2   3  12    13046.33    13480.73    164.39 o 
  -1   3  12     1044.83     1067.81     18.05 o 
   0   3  12      449.68      542.18     12.89 o 
   1   3  12     1016.10     1040.12     16.35 o 
   2   3  12    12966.90    13553.80    133.65 o 
   3   3  12      247.57      235.86      9.96 o 
   4   3  12     1263.81     1263.59     20.49 o 
   5   3  12       54.25       69.70     10.14 o 
   6   3  12      868.80      844.77     20.32 o 
   7   3  12      810.80      845.02     19.59 o 
   8   3  12      658.45      648.59     23.25 o 
   9   3  12      312.02      309.06     25.26 o 
  10   3  12       89.56       75.57     27.48 o 
  11   3  12      346.46      387.92     39.48 o 
  12   3  12      305.54      294.12     71.08 o 
  13   3  12      145.89       90.80    102.71 o 
  14   3  12      156.37      240.33    111.68 o 
  15   3  12       10.00       13.80    125.36 o 
 -15   4  12      140.20      113.72    187.56 o 
 -14   4  12      947.21     1201.10    185.85 o 
 -13   4  12       63.65      149.27     58.86 o 
 -12   4  12       73.30       31.11     43.38 o 
 -11   4  12      179.81      167.74     38.03 o 
 -10   4  12     1054.65     1035.77     39.59 o 
  -9   4  12      138.08      143.81     23.70 o 
  -8   4  12       75.91       75.58     17.54 o 
  -7   4  12     2824.19     2608.80     36.24 o 
  -6   4  12    11468.17    11205.27    119.55 o 
  -5   4  12     3586.10     3517.63     45.06 o 
  -4   4  12     5416.92     5129.17     62.32 o 
  -3   4  12     1450.78     1440.27     22.43 o 
  -2   4  12     1616.59     1665.56     22.94 o 
  -1   4  12     1391.53     1642.75     26.80 o 
   0   4  12    27343.65    27406.49    269.13 o 
   1   4  12     1384.52     1639.82     20.15 o 
   2   4  12     1645.97     1656.58     20.54 o 
   3   4  12     1480.67     1485.14     18.73 o 
   4   4  12     5430.72     5126.12     55.63 o 
   5   4  12     3524.07     3494.32     42.35 o 
   6   4  12    11512.06    11427.70    115.58 o 
   7   4  12     2865.48     2665.97     43.67 o 
   8   4  12       70.79      100.95     18.97 o 
   9   4  12      170.70      131.62     25.50 o 
  10   4  12     1048.02     1049.14     47.32 o 
  11   4  12      178.39       51.06     60.37 o 
  12   4  12       73.75       25.37     51.04 o 
  13   4  12       56.41       56.49    100.00 o 
  14   4  12      955.94      971.36    146.58 o 
  15   4  12      140.43      187.39    126.18 o 
 -15   5  12       34.39       82.99     91.96 o 
 -14   5  12      290.74      340.89    176.18 o 
 -13   5  12       89.76       54.89     61.35 o 
 -12   5  12      246.34      270.05     72.78 o 
 -11   5  12      157.97      226.57     46.00 o 
 -10   5  12       86.12       89.26     37.51 o 
  -9   5  12      438.08      370.45     30.59 o 
  -8   5  12     1940.88     1911.86     39.18 o 
  -7   5  12      859.13      822.52     26.72 o 
  -6   5  12      218.58      203.09     18.92 o 
  -5   5  12      188.37      198.81     16.65 o 
  -4   5  12     6476.64     6619.86     72.67 o 
  -3   5  12     1787.73     1835.69     23.32 o 
  -2   5  12    15172.91    15531.31    146.87 o 
  -1   5  12      137.23      159.51      7.75 o 
   0   5  12       22.49       37.39      6.03 o 
   1   5  12      130.10      158.70      6.99 o 
   2   5  12    15374.05    15657.86    129.71 o 
   3   5  12     1777.96     1772.86     21.44 o 
   4   5  12     6435.45     6592.44     73.19 o 
   5   5  12      189.06      217.55     13.40 o 
   6   5  12      180.07      224.57     14.12 o 
   7   5  12      850.40      808.71     22.31 o 
   8   5  12     1940.94     1928.65     41.79 o 
   9   5  12      449.17      443.32     31.45 o 
  10   5  12       92.21       32.04     33.13 o 
  11   5  12      167.96      235.02     66.75 o 
  12   5  12      239.58      260.07     70.57 o 
  13   5  12       90.21      134.32    112.62 o 
  14   5  12      291.92      197.88    126.77 o 
  15   5  12       38.42      -40.10    122.41 o 
 -15   6  12      198.54      161.93    104.90 o 
 -14   6  12      338.59      313.80     93.31 o 
 -13   6  12      105.85       34.24     64.94 o 
 -12   6  12      199.33      173.42     53.89 o 
 -11   6  12      249.70      387.06     49.12 o 
 -10   6  12      641.50      607.26     58.86 o 
  -9   6  12       97.40      112.63     26.65 o 
  -8   6  12      370.59      402.89     26.79 o 
  -7   6  12      207.35      213.91     24.33 o 
  -6   6  12     3467.80     3142.17     53.57 o 
  -5   6  12      311.63      354.84     17.65 o 
  -4   6  12     7664.21     7382.15     75.82 o 
  -3   6  12      102.17      106.06      8.51 o 
  -2   6  12     1659.69     1603.75     18.49 o 
  -1   6  12      734.22      767.11     11.86 o 
   0   6  12     5600.85     5371.98     47.74 o 
   1   6  12      667.87      691.27     12.22 o 
   2   6  12     1683.14     1635.88     19.69 o 
   3   6  12      120.98      124.41      7.18 o 
   4   6  12     7666.18     7265.42     68.75 o 
   5   6  12      378.40      443.74     15.27 o 
   6   6  12     3542.79     3235.20     43.33 o 
   7   6  12      213.78      239.98     17.47 o 
   8   6  12      373.47      418.70     23.99 o 
   9   6  12      122.31      146.53     25.20 o 
  10   6  12      639.58      714.43     50.36 o 
  11   6  12      248.19      402.68    115.80 o 
  12   6  12      199.80      138.56     97.76 o 
  13   6  12      101.72      108.61    114.04 o 
  14   6  12      343.04      359.79    128.42 o 
  15   6  12      195.50      400.95    133.14 o 
 -14   7  12      109.48      247.80     93.75 o 
 -13   7  12       37.76      -49.52     74.85 o 
 -12   7  12      538.75      524.43     62.91 o 
 -11   7  12      163.66      219.06     47.68 o 
 -10   7  12      459.74      470.41     47.79 o 
  -9   7  12      351.70      265.37     32.50 o 
  -8   7  12     1982.92     1890.06     54.64 o 
  -7   7  12     1150.68     1128.21     34.43 o 
  -6   7  12     2466.08     2287.33     46.70 o 
  -5   7  12      404.00      401.39     19.58 o 
  -4   7  12     1828.16     1744.65     33.56 o 
  -3   7  12     3898.59     3812.64     38.15 o 
  -2   7  12     6559.36     6336.64     50.93 o 
  -1   7  12      463.39      447.88     10.21 o 
   0   7  12       54.64       56.62      6.72 o 
   1   7  12      449.69      444.46     12.64 o 
   2   7  12     6533.51     6215.92     51.52 o 
   3   7  12     3825.42     3798.98     34.23 o 
   4   7  12     1893.61     1760.65     27.74 o 
   5   7  12      403.11      409.77     16.87 o 
   6   7  12     2479.18     2347.12     37.68 o 
   7   7  12     1163.05     1185.41     27.96 o 
   8   7  12     1969.01     1905.43     39.09 o 
   9   7  12      355.89      327.83     33.74 o 
  10   7  12      468.22      403.99     55.63 o 
  11   7  12      148.65      197.17    101.54 o 
  12   7  12      546.72      526.90    120.05 o 
  13   7  12       31.72       59.08    116.16 o 
  14   7  12      108.89        6.37    120.88 o 
 -14   8  12      482.75      478.85    102.42 o 
 -13   8  12      134.99       43.59     70.56 o 
 -12   8  12      289.04      229.76     52.95 o 
 -11   8  12       20.46       66.71     47.90 o 
 -10   8  12      361.73      324.76     47.77 o 
  -9   8  12      352.15      341.85     43.61 o 
  -8   8  12       82.30       92.19     28.10 o 
  -7   8  12      655.15      660.57     30.48 o 
  -6   8  12     1140.84     1132.61     40.52 o 
  -5   8  12     1822.20     1772.22     35.67 o 
  -4   8  12     5391.94     5083.02     68.28 o 
  -3   8  12      348.24      346.02     13.09 o 
  -2   8  12     1363.31     1339.77     19.62 o 
  -1   8  12      324.46      347.86      9.52 o 
   0   8  12     2885.11     2929.53     31.38 o 
   1   8  12      365.50      361.17     10.35 o 
   2   8  12     1357.36     1320.57     18.70 o 
   3   8  12      333.16      333.79     12.34 o 
   4   8  12     5331.18     5215.29     61.82 o 
   5   8  12     1895.01     1815.68     32.13 o 
   6   8  12     1101.72     1095.53     27.73 o 
   7   8  12      673.71      693.54     24.15 o 
   8   8  12       66.30       73.30     21.47 o 
   9   8  12      372.02      338.77     31.27 o 
  10   8  12      366.33      270.10     64.25 o 
  11   8  12       22.32      -16.39    101.77 o 
  12   8  12      288.64      563.45    126.65 o 
  13   8  12      128.94       22.41    114.86 o 
  14   8  12      486.20      585.51    139.63 o 
 -14   9  12       26.76      -57.07     70.62 o 
 -13   9  12      268.76      172.84     70.28 o 
 -12   9  12      282.27      262.18     65.50 o 
 -11   9  12      697.48      817.50     60.73 o 
 -10   9  12        9.71       -8.77     43.16 o 
  -9   9  12      140.61      116.35     41.65 o 
  -8   9  12     1526.56     1485.07     46.02 o 
  -7   9  12     1263.77     1136.47     40.85 o 
  -6   9  12     2274.25     2152.38     47.77 o 
  -5   9  12      311.20      347.90     21.55 o 
  -4   9  12     2531.55     2431.86     38.62 o 
  -3   9  12     1871.82     1811.22     27.84 o 
  -2   9  12     6406.92     6186.47     61.22 o 
  -1   9  12     1037.07     1109.53     18.10 o 
   0   9  12      414.65      413.50     11.63 o 
   1   9  12      995.53     1090.77     16.98 o 
   2   9  12     6470.22     6272.71     62.09 o 
   3   9  12     1883.90     1791.85     26.70 o 
   4   9  12     2473.79     2337.71     34.70 o 
   5   9  12      303.87      353.76     19.14 o 
   6   9  12     2280.64     2281.32     39.48 o 
   7   9  12     1302.18     1310.31     34.45 o 
   8   9  12     1554.64     1548.60     41.15 o 
   9   9  12      129.90      139.88     44.12 o 
  10   9  12        8.58      -83.37     83.37 o 
  11   9  12      706.41      804.03    117.69 o 
  12   9  12      278.05      198.71    117.93 o 
  13   9  12      272.31      253.66    115.69 o 
 -13  10  12      106.77       83.32     91.04 o 
 -12  10  12       21.72       -2.33     66.20 o 
 -11  10  12      165.42      157.60     64.09 o 
 -10  10  12      166.90      135.89     45.16 o 
  -9  10  12      181.46      195.76     43.11 o 
  -8  10  12      318.06      339.17     43.49 o 
  -7  10  12      718.40      642.83     34.24 o 
  -6  10  12      107.71       87.05     21.92 o 
  -5  10  12      754.71      693.79     29.05 o 
  -4  10  12     1124.23     1126.27     28.90 o 
  -3  10  12      113.17      128.42     14.46 o 
  -2  10  12      222.41      199.41     14.69 o 
  -1  10  12      541.24      517.22     16.08 o 
   0  10  12      604.82      624.67     15.39 o 
   1  10  12      523.84      509.62     13.87 o 
   2  10  12      232.43      244.65     14.08 o 
   3  10  12      111.31       93.85     14.77 o 
   4  10  12     1134.86     1117.78     25.52 o 
   5  10  12      754.78      750.02     24.46 o 
   6  10  12      115.38      107.75     19.92 o 
   7  10  12      732.27      704.24     30.66 o 
   8  10  12      312.09      304.90     30.39 o 
   9  10  12      183.51      170.29     49.52 o 
 -13  11  12      168.40       59.96     93.70 o 
 -12  11  12      449.87      546.81     94.42 o 
 -11  11  12       56.24       69.98     62.57 o 
 -10  11  12        8.78        0.72     48.23 o 
  -9  11  12      477.01      482.40     49.79 o 
  -8  11  12      825.75      857.75     55.26 o 
  -7  11  12      853.90      853.93     45.60 o 
  -6  11  12     1632.76     1660.34     43.62 o 
  -5  11  12      412.21      405.74     25.75 o 
  -4  11  12      673.46      643.26     24.97 o 
  -3  11  12     1176.57     1112.85     28.95 o 
  -2  11  12     4371.22     4281.84     51.64 o 
  -1  11  12     1497.05     1419.32     25.92 o 
   0  11  12      347.30      324.53     15.85 o 
   1  11  12     1476.19     1460.08     23.97 o 
   2  11  12     4303.71     4207.65     48.83 o 
   3  11  12     1152.99     1121.11     25.98 o 
   4  11  12      647.76      687.62     26.05 o 
   5  11  12      430.36      436.05     23.39 o 
   6  11  12     1659.36     1703.42     39.84 o 
   7  11  12      864.34      947.78     43.66 o 
   8  11  12      826.43      811.04     49.04 o 
   9  11  12      473.14      603.98     72.56 o 
 -12  12  12       60.90      136.37     91.71 o 
 -11  12  12       67.84       39.75     86.69 o 
 -10  12  12       57.41       96.20     77.08 o 
  -9  12  12       88.77       58.55     57.11 o 
  -8  12  12       51.25       94.13     51.36 o 
  -7  12  12      215.73      191.95     35.18 o 
  -6  12  12       37.88      -29.14     29.14 o 
  -5  12  12      596.00      568.58     28.60 o 
  -4  12  12        8.27       14.36     21.30 o 
  -3  12  12      485.95      475.53     24.35 o 
  -2  12  12        5.99       27.84     16.76 o 
  -1  12  12      286.23      242.69     16.72 o 
   0  12  12      349.50      373.34     17.77 o 
   1  12  12      295.82      292.38     16.14 o 
   2  12  12        6.69       -4.96     15.89 o 
   3  12  12      483.03      462.31     22.43 o 
   4  12  12        8.78        4.72     17.95 o 
   5  12  12      572.27      553.77     25.19 o 
   6  12  12       39.22       23.42     25.62 o 
   7  12  12      219.62      218.04     29.71 o 
   8  12  12       54.41       -2.31     48.27 o 
   9  12  12       87.42      132.57     75.59 o 
 -12  13  12      131.85      251.76     96.14 o 
 -11  13  12        2.70       62.92     88.78 o 
 -10  13  12       63.58      -79.62     79.62 o 
  -9  13  12      207.66      108.52    115.27 o 
  -8  13  12      167.05      113.62     54.89 o 
  -7  13  12      261.24      323.77     43.15 o 
  -6  13  12      572.16      584.33     40.75 o 
  -5  13  12      329.61      356.51     31.81 o 
  -4  13  12      700.51      679.84     32.21 o 
  -3  13  12      607.51      640.21     35.03 o 
  -2  13  12     3123.48     3057.98     48.55 o 
  -1  13  12      381.11      407.24     20.01 o 
   0  13  12        5.16       -1.52     16.13 o 
   1  13  12      379.17      399.92     18.21 o 
   2  13  12     3159.56     3071.61     46.97 o 
   3  13  12      569.49      624.50     51.74 o 
   4  13  12      695.82      741.71     31.00 o 
   5  13  12      346.06      284.15     25.51 o 
   6  13  12      599.91      638.73     38.41 o 
   7  13  12      252.20      315.36     42.93 o 
   8  13  12      171.24      150.62     63.80 o 
   9  13  12      214.31      271.07    115.27 o 
 -11  14  12       66.34       45.30     88.01 o 
 -10  14  12       11.04      -24.10    100.83 o 
  -9  14  12      202.47      259.43     87.85 o 
  -8  14  12       34.31       36.24     50.38 o 
  -7  14  12       29.27      -29.89     40.31 o 
  -6  14  12       23.86       43.69     31.70 o 
  -5  14  12      204.26      228.90     33.05 o 
  -4  14  12       17.03       32.39     29.44 o 
  -3  14  12       33.74       39.85     27.51 o 
  -2  14  12      222.20      238.95     23.82 o 
  -1  14  12       90.89       65.17     21.08 o 
   0  14  12      211.03      229.84     20.14 o 
   1  14  12       96.92      107.89     20.72 o 
   2  14  12      218.13      202.24     24.49 o 
   3  14  12       33.53       34.53     27.76 o 
   4  14  12       16.18       10.87     26.80 o 
   5  14  12      195.08      124.03     32.06 o 
   6  14  12       21.74       37.67     32.11 o 
   7  14  12       28.93       84.78     43.21 o 
   8  14  12       35.77       66.28     51.72 o 
   9  14  12      218.77      179.48    115.45 o 
 -10  15  12      104.63      196.69    119.22 o 
  -9  15  12      144.42      102.07     57.42 o 
  -8  15  12      277.01      146.38     57.35 o 
  -7  15  12       21.26       31.27     51.37 o 
  -6  15  12      583.62      667.44     44.93 o 
  -5  15  12      199.51      145.34     35.87 o 
  -4  15  12      328.89      308.22     33.86 o 
  -3  15  12      366.97      374.16     34.68 o 
  -2  15  12     2230.12     2241.35     55.54 o 
  -1  15  12      309.80      320.59     28.01 o 
   0  15  12       40.86       29.18     23.40 o 
   1  15  12      303.77      320.99     36.68 o 
   2  15  12     2264.37     2247.86     78.09 o 
   3  15  12      359.15      332.04     53.21 o 
   4  15  12      337.82      361.39     39.19 o 
   5  15  12      196.54      220.79     35.21 o 
   6  15  12      565.99      562.10     45.51 o 
   7  15  12       16.81        4.89     51.92 o 
   8  15  12      273.63      265.04     72.44 o 
   9  15  12      131.16       54.94     72.41 o 
  -9  16  12       53.26       15.74     58.62 o 
  -8  16  12      244.99      385.24     62.63 o 
  -7  16  12       41.46       61.12     46.22 o 
  -6  16  12       22.96      -37.08     42.74 o 
  -5  16  12      189.23      130.02     36.61 o 
  -4  16  12       65.03      139.60     34.73 o 
  -3  16  12      257.59      266.67     35.64 o 
  -2  16  12       31.79       -5.62     32.15 o 
  -1  16  12        3.98        6.09     27.59 o 
   0  16  12      127.32      176.98     28.33 o 
   1  16  12        3.13       36.06     31.40 o 
   2  16  12       35.20       28.14     34.31 o 
   3  16  12      250.51      274.34     38.67 o 
   4  16  12       69.68      124.66     38.99 o 
   5  16  12      195.34      239.73     41.94 o 
   6  16  12       28.31       65.80     44.82 o 
   7  16  12       39.15       51.76     46.54 o 
   8  16  12      244.54      295.66     77.00 o 
   9  16  12       59.55       49.29     76.15 o 
  -8  17  12      372.64      342.54     54.37 o 
  -7  17  12      217.75      194.56     50.34 o 
  -6  17  12      389.56      359.34     78.43 o 
  -5  17  12      165.12      131.02     47.13 o 
  -4  17  12      341.24      305.59     42.95 o 
  -3  17  12      282.91      272.70     38.31 o 
  -2  17  12     1834.89     1845.09     63.92 o 
  -1  17  12      308.91      313.32     36.77 o 
   0  17  12       16.67       64.26     33.62 o 
   1  17  12      311.04      330.08     41.39 o 
   2  17  12     1792.26     1848.91     71.81 o 
   3  17  12      275.27      286.51     46.55 o 
   4  17  12      329.23      330.69     49.63 o 
   5  17  12      167.95      126.66     48.10 o 
   6  17  12      394.83      360.21     75.69 o 
   7  17  12      218.93      269.89     94.61 o 
   8  17  12      355.27      359.57     79.47 o 
  -7  18  12       55.38       25.28     51.06 o 
  -6  18  12        5.31      -33.09     48.98 o 
  -5  18  12        7.68       20.59     68.37 o 
  -4  18  12      315.29      338.58     50.09 o 
  -3  18  12       34.65       -4.21     45.41 o 
  -2  18  12       49.48       51.23     56.90 o 
  -1  18  12      491.88      485.36     52.12 o 
   0  18  12      215.41      236.54     44.14 o 
   1  18  12      505.14      627.50     67.90 o 
   2  18  12       44.78       23.95     45.36 o 
   3  18  12       36.38      111.77     47.51 o 
   4  18  12      317.30      263.36     63.80 o 
   5  18  12        6.40        6.54     48.65 o 
   6  18  12        7.23       29.29     50.43 o 
   7  18  12       53.25       24.86     65.43 o 
  -6  19  12      170.94      248.38     66.13 o 
  -5  19  12       43.34        9.47     49.84 o 
  -4  19  12       38.92       45.30     50.26 o 
  -3  19  12      487.02      541.73     59.01 o 
  -2  19  12      129.29      175.28     48.16 o 
  -1  19  12       68.28       74.79     87.73 o 
   0  19  12       19.21      -11.62     81.22 o 
   1  19  12       72.72      114.21     60.78 o 
   2  19  12      137.89      187.02     49.10 o 
   3  19  12      489.05      502.26     60.29 o 
   4  19  12       41.99      127.30     51.31 o 
   5  19  12       46.15       20.28     51.64 o 
   6  19  12      176.69      181.91     55.00 o 
  -3  20  12       13.91       72.36     50.16 o 
  -2  20  12       39.62      -47.20     52.11 o 
  -1  20  12       41.95      -25.10     85.65 o 
   0  20  12       19.66       -6.59     85.56 o 
   1  20  12       41.80      100.13    102.12 o 
   2  20  12       40.03       75.90     60.91 o 
   3  20  12       17.42        5.38     51.80 o 
   1   0  13       12.81        6.40      5.66 o 
   2   0  13       20.82        9.29      5.92 o 
   3   0  13      253.03      272.13      8.57 o 
   4   0  13      285.34      285.39      8.57 o 
   5   0  13        1.78        1.23      6.09 o 
   6   0  13      359.65      336.23     11.81 o 
   7   0  13        0.76       22.62     12.26 o 
   8   0  13      490.55      493.07     20.51 o 
   9   0  13        1.84        0.60     18.36 o 
  10   0  13      281.98      323.06     25.15 o 
  11   0  13       97.08      116.96     29.97 o 
  12   0  13       80.76      132.27     65.20 o 
  13   0  13       94.62      190.33    116.39 o 
  14   0  13      328.67      150.00    125.00 o 
  15   0  13       23.90      -38.67     85.16 o 
 -15   1  13        8.38       71.10     88.67 o 
 -14   1  13       27.68       42.06     81.56 o 
 -13   1  13     1049.38      925.37    130.19 o 
 -12   1  13       29.11       30.25     65.69 o 
 -11   1  13     1237.85     1325.48     62.52 o 
 -10   1  13       41.84       19.34     22.69 o 
  -9   1  13      362.96      382.08     26.27 o 
  -8   1  13       35.74       62.50     18.18 o 
  -7   1  13    12800.87    12612.88    125.96 o 
  -6   1  13      558.50      630.19     15.28 o 
  -5   1  13      982.84      863.05     15.74 o 
  -4   1  13      135.71      183.64      8.73 o 
  -3   1  13    31158.00    31255.14    298.16 o 
  -2   1  13     4769.60     5055.71     64.74 o 
  -1   1  13    19915.52    19814.92    318.32 o 
   0   1  13      116.45      100.12      5.89 o 
   1   1  13    19849.74    20351.79    179.03 o 
   2   1  13     4799.41     5001.45     48.81 o 
   3   1  13    31144.54    31028.14    267.30 o 
   4   1  13      135.27      164.21      8.22 o 
   5   1  13      972.06      838.80     16.19 o 
   6   1  13      563.61      639.04     14.80 o 
   7   1  13    12705.30    12530.05    125.35 o 
   8   1  13       37.31       59.16     16.39 o 
   9   1  13      363.27      379.00     23.59 o 
  10   1  13       41.94       25.86     21.96 o 
  11   1  13     1236.96     1301.02     50.90 o 
  12   1  13       28.01      123.33     65.23 o 
  13   1  13     1060.43      819.36    126.65 o 
  14   1  13       27.36     -103.42    103.42 o 
  15   1  13       10.18       48.70    124.65 o 
 -15   2  13       15.46      -51.68    100.06 o 
 -14   2  13      161.49      105.63     82.40 o 
 -13   2  13       14.99      -65.68     65.68 o 
 -12   2  13       69.41       16.62     49.38 o 
 -11   2  13        4.13       -8.46     34.76 o 
 -10   2  13      325.24      314.72     27.55 o 
  -9   2  13      153.61      154.22     23.55 o 
  -8   2  13      377.53      389.96     22.46 o 
  -7   2  13      228.50      184.90     15.38 o 
  -6   2  13      298.73      344.79     13.51 o 
  -5   2  13       28.56       30.20      9.91 o 
  -4   2  13      757.82      772.32     17.16 o 
  -3   2  13     1909.03     2213.66     27.31 o 
  -2   2  13      785.97      832.61     24.12 o 
  -1   2  13     1317.76     1309.25     18.68 o 
   0   2  13      299.41      422.78     10.96 o 
   1   2  13     1316.41     1270.65     17.82 o 
   2   2  13      791.78      839.60     14.92 o 
   3   2  13     1881.27     2121.69     27.34 o 
   4   2  13      746.63      751.37     18.36 o 
   5   2  13       31.59       38.46      8.91 o 
   6   2  13      304.72      376.00     14.62 o 
   7   2  13      231.59      206.13     16.76 o 
   8   2  13      364.73      349.20     19.44 o 
   9   2  13      139.04      142.70     23.54 o 
  10   2  13      319.75      326.98     26.20 o 
  11   2  13        5.62        6.12     28.58 o 
  12   2  13       68.45       64.08     50.60 o 
  13   2  13       12.90      103.42    104.72 o 
  14   2  13      165.82       66.51    124.18 o 
  15   2  13       17.76       78.07    127.48 o 
 -15   3  13       89.05      200.78    127.42 o 
 -14   3  13       23.56      -74.50     74.50 o 
 -13   3  13       33.42       19.19     90.10 o 
 -12   3  13       70.51      137.11     47.00 o 
 -11   3  13      948.68      943.74     54.81 o 
 -10   3  13       18.38       32.51     25.50 o 
  -9   3  13     1095.48     1097.41     34.56 o 
  -8   3  13       50.20       67.44     19.34 o 
  -7   3  13     8913.91     8739.96     98.91 o 
  -6   3  13      552.55      601.99     17.29 o 
  -5   3  13     3647.67     3529.54     43.51 o 
  -4   3  13      240.90      238.21     11.58 o 
  -3   3  13    29266.27    28143.43    358.32 o 
  -2   3  13     4703.59     4692.56     56.83 o 
  -1   3  13     6227.58     5993.21     65.71 o 
   0   3  13        5.48       -6.39      6.39 o 
   1   3  13     6314.73     6061.26     60.59 o 
   2   3  13     4736.46     4709.49     47.27 o 
   3   3  13    29310.45    28458.59    265.42 o 
   4   3  13      237.96      226.83     10.72 o 
   5   3  13     3656.07     3607.96     42.63 o 
   6   3  13      554.55      601.33     19.42 o 
   7   3  13     8994.94     8860.32     94.19 o 
   8   3  13       52.42       49.60     18.42 o 
   9   3  13     1113.86     1089.32     34.67 o 
  10   3  13       17.69       10.49     24.26 o 
  11   3  13      950.03      909.45     56.85 o 
  12   3  13       74.57      111.70     50.40 o 
  13   3  13       23.69      -97.17     97.17 o 
  14   3  13       22.23        6.13    105.43 o 
  15   3  13       91.34       -4.84    125.71 o 
 -15   4  13       12.99      -43.08     86.60 o 
 -14   4  13      110.60      109.98    209.61 o 
 -13   4  13      334.87      444.99    106.66 o 
 -12   4  13      211.63      129.22     47.05 o 
 -11   4  13      217.18      231.29     44.48 o 
 -10   4  13      319.71      367.35     31.36 o 
  -9   4  13      822.64      896.77     38.77 o 
  -8   4  13      411.02      429.20     24.17 o 
  -7   4  13      634.19      630.14     21.71 o 
  -6   4  13      253.47      284.36     16.19 o 
  -5   4  13     1825.16     1821.36     39.13 o 
  -4   4  13      398.52      381.34     14.49 o 
  -3   4  13      220.38      256.55      9.89 o 
  -2   4  13     2201.29     2390.07     29.92 o 
  -1   4  13     2517.25     2312.67     29.52 o 
   0   4  13     8899.43     9530.60     87.28 o 
   1   4  13     2557.71     2319.06     26.27 o 
   2   4  13     2169.42     2339.31     25.21 o 
   3   4  13      197.59      221.04      7.49 o 
   4   4  13      390.01      350.08     12.85 o 
   5   4  13     1817.41     1792.54     30.04 o 
   6   4  13      238.33      262.54     16.26 o 
   7   4  13      640.99      710.99     24.03 o 
   8   4  13      436.97      457.32     26.48 o 
   9   4  13      826.82      857.27     35.71 o 
  10   4  13      301.48      259.64     36.28 o 
  11   4  13      211.54      141.85     49.97 o 
  12   4  13      219.34      165.13     53.81 o 
  13   4  13      344.33      151.30    107.90 o 
  14   4  13      118.06      103.78    118.16 o 
  15   4  13       14.56     -117.81    117.81 o 
 -15   5  13        3.66      -41.05     89.34 o 
 -14   5  13       68.73      123.78     87.97 o 
 -13   5  13       35.11       14.02     60.57 o 
 -12   5  13      155.22      274.88     81.75 o 
 -11   5  13      341.48      450.49     51.42 o 
 -10   5  13      316.39      319.85     38.66 o 
  -9   5  13       19.06        7.39     24.95 o 
  -8   5  13       43.74       55.07     20.50 o 
  -7   5  13     1890.63     1823.01     37.65 o 
  -6   5  13     1107.71     1053.75     29.68 o 
  -5   5  13      532.67      545.47     24.07 o 
  -4   5  13      291.70      298.62     12.15 o 
  -3   5  13     4908.15     4689.06     50.82 o 
  -2   5  13     1516.85     1574.01     21.30 o 
  -1   5  13     7698.45     7593.61     71.40 o 
   0   5  13       10.65        6.80      6.23 o 
   1   5  13     7737.40     7668.02     64.70 o 
   2   5  13     1545.21     1544.07     18.19 o 
   3   5  13     4831.65     4655.12     44.21 o 
   4   5  13      288.49      290.86     12.28 o 
   5   5  13      523.56      553.84     18.69 o 
   6   5  13     1118.53     1083.69     22.74 o 
   7   5  13     1846.12     1824.45     34.18 o 
   8   5  13       47.36       41.87     19.97 o 
   9   5  13       21.87        0.24     23.80 o 
  10   5  13      329.54      314.57     43.25 o 
  11   5  13      328.06      270.73     68.90 o 
  12   5  13      151.50      160.57     78.36 o 
  13   5  13       36.30        3.45     69.44 o 
  14   5  13       69.69       60.61    122.05 o 
  15   5  13        5.02       45.28    123.12 o 
 -14   6  13       86.34       68.09     92.34 o 
 -13   6  13      157.76      147.14     64.19 o 
 -12   6  13       42.50      -29.32     46.17 o 
 -11   6  13      307.90      293.10     47.55 o 
 -10   6  13      221.93      212.70     42.63 o 
  -9   6  13      646.79      664.55     36.17 o 
  -8   6  13      157.63      174.19     27.75 o 
  -7   6  13       40.56       31.87     15.01 o 
  -6   6  13      828.79      761.35     27.47 o 
  -5   6  13     8653.82     8465.28    100.80 o 
  -4   6  13       84.00       89.69     13.55 o 
  -3   6  13     3489.85     3360.14     37.42 o 
  -2   6  13      159.18      179.31      7.83 o 
  -1   6  13     1940.35     1839.89     19.70 o 
   0   6  13     6024.35     6156.83     53.90 o 
   1   6  13     1849.98     1738.10     20.69 o 
   2   6  13      152.19      179.16      8.40 o 
   3   6  13     3507.89     3400.01     40.14 o 
   4   6  13       81.86       96.93     11.29 o 
   5   6  13     8572.71     8349.48     80.85 o 
   6   6  13      795.77      778.63     21.59 o 
   7   6  13       40.86       12.01     18.04 o 
   8   6  13      150.12      122.51     20.09 o 
   9   6  13      631.15      653.48     37.12 o 
  10   6  13      222.65      206.30     44.31 o 
  11   6  13      316.47      263.14     81.13 o 
  12   6  13       44.55      -24.41     94.34 o 
  13   6  13      158.85       99.53    116.87 o 
  14   6  13       83.29       36.32    119.11 o 
 -14   7  13      216.10      200.88     72.15 o 
 -13   7  13       12.89      -16.74     63.98 o 
 -12   7  13      261.02      379.51     55.47 o 
 -11   7  13      205.54      223.98     49.68 o 
 -10   7  13      172.94      212.91     43.91 o 
  -9   7  13       90.43      151.44     30.49 o 
  -8   7  13      366.43      295.54     42.58 o 
  -7   7  13     1783.60     1712.93     42.89 o 
  -6   7  13      262.61      230.47     21.88 o 
  -5   7  13      136.35      131.70     16.58 o 
  -4   7  13      198.07      220.18     16.09 o 
  -3   7  13     5246.36     5438.91     54.77 o 
  -2   7  13      236.98      266.46      8.48 o 
  -1   7  13     7435.91     7465.96     58.89 o 
   0   7  13       46.43       52.70      7.05 o 
   1   7  13     7432.91     7504.09     57.60 o 
   2   7  13      231.99      234.41      9.01 o 
   3   7  13     5445.01     5584.80     48.88 o 
   4   7  13      194.88      239.78     14.10 o 
   5   7  13      122.12      128.11     13.45 o 
   6   7  13      256.57      224.66     17.15 o 
   7   7  13     1805.21     1817.82     34.35 o 
   8   7  13      355.21      368.74     23.50 o 
   9   7  13       77.26       56.35     31.21 o 
  10   7  13      173.44      107.86     53.90 o 
  11   7  13      216.32       37.97     98.82 o 
  12   7  13      248.00      196.94    113.45 o 
  13   7  13       12.19      -45.40    112.74 o 
  14   7  13      220.08      238.45    128.54 o 
 -14   8  13       34.88       11.94     69.02 o 
 -13   8  13       16.65       30.30     67.35 o 
 -12   8  13       25.54      137.71     61.74 o 
 -11   8  13      980.28      958.96     91.11 o 
 -10   8  13       44.32      142.54     42.68 o 
  -9   8  13     2213.32     2181.86     73.01 o 
  -8   8  13      140.75       89.70     25.71 o 
  -7   8  13       31.57       35.65     23.30 o 
  -6   8  13       68.74       62.91     21.28 o 
  -5   8  13     8913.02     8763.89    106.99 o 
  -4   8  13        8.61       11.83     18.28 o 
  -3   8  13     3200.27     3254.03     40.00 o 
  -2   8  13      205.64      215.66     11.30 o 
  -1   8  13    12112.72    11874.27     88.68 o 
   0   8  13     1457.71     1470.41     18.48 o 
   1   8  13    12233.01    11976.57     93.08 o 
   2   8  13      203.66      188.80     10.05 o 
   3   8  13     3174.96     3143.70     37.25 o 
   4   8  13        6.35        6.61     13.32 o 
   5   8  13     8888.71     8772.43     96.93 o 
   6   8  13       76.92       96.15     16.11 o 
   7   8  13       29.74       33.33     18.00 o 
   8   8  13      148.13      139.14     23.61 o 
   9   8  13     2248.90     2143.68     69.54 o 
  10   8  13       50.20       82.79     60.91 o 
  11   8  13      979.99      867.23    119.58 o 
  12   8  13       25.98       27.12    101.77 o 
  13   8  13       12.08      -30.66    113.92 o 
  14   8  13       37.76      156.49    115.21 o 
 -14   9  13       35.69      -61.25     69.63 o 
 -13   9  13        8.00       -2.43     66.87 o 
 -12   9  13      133.34       84.33     64.31 o 
 -11   9  13      265.59      259.19     52.33 o 
 -10   9  13      575.85      519.43     61.90 o 
  -9   9  13       48.96       91.84     40.99 o 
  -8   9  13       56.73       78.34     30.57 o 
  -7   9  13     3402.28     3121.76     60.72 o 
  -6   9  13      740.10      724.44     28.69 o 
  -5   9  13       29.14       13.24     17.91 o 
  -4   9  13      632.07      604.41     22.56 o 
  -3   9  13     1617.29     1379.28     36.46 o 
  -2   9  13      297.42      316.09     14.19 o 
  -1   9  13     3592.03     3455.60     36.19 o 
   0   9  13       30.49       19.62      8.46 o 
   1   9  13     3623.69     3505.87     32.03 o 
   2   9  13      309.94      317.47     13.40 o 
   3   9  13     1641.84     1587.73     25.68 o 
   4   9  13      626.64      593.38     19.07 o 
   5   9  13       24.65       23.81     15.84 o 
   6   9  13      779.48      729.56     31.43 o 
   7   9  13     3378.91     3240.65     56.29 o 
   8   9  13       54.12       39.03     24.93 o 
   9   9  13       42.41       43.53     31.52 o 
  10   9  13      594.53      491.28    105.43 o 
  11   9  13      264.82      181.25    108.96 o 
  12   9  13      144.92      260.50    120.76 o 
  13   9  13        7.16      -26.30    115.10 o 
  14   9  13       36.95      -20.05    125.12 o 
 -13  10  13       46.72      141.40     70.69 o 
 -12  10  13       43.76      173.09     68.96 o 
 -11  10  13      698.16      754.55     74.76 o 
 -10  10  13       46.30      -58.44     67.66 o 
  -9  10  13     4443.47     4348.00    105.58 o 
  -8  10  13      204.14      165.19     36.17 o 
  -7  10  13      229.02      245.67     28.61 o 
  -6  10  13      243.46      228.48     23.10 o 
  -5  10  13     4989.52     4811.46     69.56 o 
  -4  10  13      613.50      619.56     23.44 o 
  -3  10  13     1362.33     1317.56     25.91 o 
  -2  10  13      256.55      247.06     15.32 o 
  -1  10  13    10017.82     9546.47     91.38 o 
   0  10  13      423.30      416.30     14.32 o 
   1  10  13     9966.65     9510.91     79.39 o 
   2  10  13      249.28      215.11     14.11 o 
   3  10  13     1346.89     1271.79     24.30 o 
   4  10  13      617.49      611.29     26.73 o 
   5  10  13     4988.15     4846.08     62.88 o 
   6  10  13      232.56      233.35     20.86 o 
   7  10  13      216.73      214.69     26.27 o 
   8  10  13      213.08      238.73     33.03 o 
   9  10  13     4435.56     4464.23    122.34 o 
 -13  11  13       12.72       40.32     87.67 o 
 -12  11  13      116.59       65.57     83.08 o 
 -11  11  13      103.75       63.97     66.43 o 
 -10  11  13       66.06       -6.19     47.98 o 
  -9  11  13      108.96      120.18     57.65 o 
  -8  11  13      633.39      626.07     78.42 o 
  -7  11  13     1162.92     1198.76     49.06 o 
  -6  11  13     1027.21     1004.83     49.05 o 
  -5  11  13     1075.60     1055.50     33.07 o 
  -4  11  13        3.33        6.44     17.84 o 
  -3  11  13      656.86      670.19     29.58 o 
  -2  11  13       18.52       27.72     15.81 o 
  -1  11  13      333.04      322.25     16.07 o 
   0  11  13        5.62        8.11     13.42 o 
   1  11  13      339.12      352.96     14.78 o 
   2  11  13       15.03       27.85     12.01 o 
   3  11  13      682.97      734.97     23.08 o 
   4  11  13        3.61       -0.84     16.53 o 
   5  11  13     1058.45     1020.53     29.21 o 
   6  11  13     1002.06      942.55     50.44 o 
   7  11  13     1154.18     1166.92     37.66 o 
   8  11  13      609.52      552.95     51.96 o 
   9  11  13      112.30       70.75     63.20 o 
 -12  12  13        4.46      -36.58     90.07 o 
 -11  12  13      103.74       78.47     86.80 o 
 -10  12  13      164.82      173.60     82.40 o 
  -9  12  13     1364.76     1435.31     81.90 o 
  -8  12  13       22.90       21.73     50.56 o 
  -7  12  13      138.35       85.10     33.22 o 
  -6  12  13       29.12       -5.84     31.41 o 
  -5  12  13     3143.34     3158.60     55.71 o 
  -4  12  13       85.45       65.37     22.40 o 
  -3  12  13     1078.47     1064.74     30.29 o 
  -2  12  13      141.96      152.38     18.25 o 
  -1  12  13     3263.57     3153.66     41.15 o 
   0  12  13       16.21       16.29     15.04 o 
   1  12  13     3260.49     3270.91     39.59 o 
   2  12  13      151.71      146.22     17.46 o 
   3  12  13     1068.42     1084.28     36.11 o 
   4  12  13       76.94       60.27     19.51 o 
   5  12  13     3164.94     3238.62     50.28 o 
   6  12  13       35.28       -5.55     26.58 o 
   7  12  13      142.15      112.30     29.16 o 
   8  12  13       23.22      -58.08     58.08 o 
   9  12  13     1385.91     1563.62     99.12 o 
 -12  13  13       11.69       91.40     92.97 o 
 -11  13  13        9.75     -111.79    111.79 o 
 -10  13  13      267.58      251.30     83.36 o 
  -9  13  13      192.49      336.71     82.08 o 
  -8  13  13      137.89      128.07     42.38 o 
  -7  13  13      328.54      357.15     44.34 o 
  -6  13  13      127.19      148.78     34.35 o 
  -5  13  13      443.29      437.92     34.81 o 
  -4  13  13      240.37      239.35     29.37 o 
  -3  13  13      329.28      374.87     26.71 o 
  -2  13  13       97.81       65.12     20.05 o 
  -1  13  13       25.90       37.46     19.33 o 
   0  13  13        1.65       29.69     17.08 o 
   1  13  13       28.78       26.56     15.56 o 
   2  13  13       94.81      109.80     20.90 o 
   3  13  13      328.03      360.38     26.22 o 
   4  13  13      235.78      292.62     26.00 o 
   5  13  13      442.76      450.10     31.17 o 
   6  13  13      139.77      155.81     33.42 o 
   7  13  13      323.25      390.04     40.21 o 
   8  13  13      132.10      185.68     78.06 o 
   9  13  13      194.52      119.53     99.77 o 
 -11  14  13      102.14      142.37     94.43 o 
 -10  14  13       21.57      100.18     89.89 o 
  -9  14  13      564.27      651.87     94.43 o 
  -8  14  13      305.59      265.73     54.58 o 
  -7  14  13       35.79       39.49     44.39 o 
  -6  14  13      173.34      186.88     33.71 o 
  -5  14  13     1469.21     1430.99     47.10 o 
  -4  14  13       22.84       -2.30     27.66 o 
  -3  14  13      115.51      111.58     40.17 o 
  -2  14  13       59.06       54.54     23.98 o 
  -1  14  13     3391.95     3463.08     55.68 o 
   0  14  13        0.46       13.44     18.82 o 
   1  14  13     3400.05     3432.53     57.06 o 
   2  14  13       61.67       36.76     24.87 o 
   3  14  13      125.64      128.02     29.50 o 
   4  14  13       19.84       85.74     27.81 o 
   5  14  13     1389.31     1441.27     47.07 o 
   6  14  13      185.38      162.07     33.71 o 
   7  14  13       33.20       86.62     45.25 o 
   8  14  13      317.66      279.83     57.35 o 
   9  14  13      558.62      615.11    124.65 o 
 -10  15  13       56.79      212.10     94.14 o 
  -9  15  13      137.51      179.49     57.45 o 
  -8  15  13       38.16       98.89     57.33 o 
  -7  15  13       87.78       97.49     54.14 o 
  -6  15  13       10.81       53.44     37.16 o 
  -5  15  13       13.06       11.59     32.90 o 
  -4  15  13       17.12       22.46     43.90 o 
  -3  15  13       24.09       29.46     30.90 o 
  -2  15  13       15.37       15.18     29.41 o 
  -1  15  13       56.64       38.29     25.78 o 
   0  15  13        7.62      -27.05     27.05 o 
   1  15  13       58.38      102.65     29.07 o 
   2  15  13       18.04       23.20     33.72 o 
   3  15  13       22.76       32.08     33.68 o 
   4  15  13       15.83       -1.74     34.37 o 
   5  15  13       13.35      -20.61     36.32 o 
   6  15  13       10.21      -25.50     36.83 o 
   7  15  13       85.55       86.59    127.36 o 
   8  15  13       39.88      -47.36     66.30 o 
   9  15  13      135.46      149.13     74.80 o 
  -9  16  13      652.58      752.44    138.16 o 
  -8  16  13       91.36       67.41     58.79 o 
  -7  16  13       36.74       -3.84     46.36 o 
  -6  16  13        1.71       24.61     44.91 o 
  -5  16  13     1188.07     1279.81     49.32 o 
  -4  16  13      124.34      110.71     36.07 o 
  -3  16  13      183.34      155.56     35.46 o 
  -2  16  13      186.64      174.65     33.97 o 
  -1  16  13     2412.91     2310.00     51.44 o 
   0  16  13      140.24      131.43     31.35 o 
   1  16  13     2420.46     2332.13     56.19 o 
   2  16  13      184.54      184.61     61.88 o 
   3  16  13      176.33      213.33     38.20 o 
   4  16  13      120.60      100.17     39.69 o 
   5  16  13     1208.81     1171.32     58.64 o 
   6  16  13        1.46       50.79     44.88 o 
   7  16  13       35.64       51.35     54.39 o 
   8  16  13       86.03       40.58     74.23 o 
   9  16  13      645.80      735.75    114.04 o 
  -8  17  13       62.47      130.53     50.65 o 
  -7  17  13      403.06      523.84     54.08 o 
  -6  17  13        2.27        3.61     47.15 o 
  -5  17  13       31.96      -19.89     45.59 o 
  -4  17  13       55.92       65.61     44.44 o 
  -3  17  13      275.40      303.58     41.25 o 
  -2  17  13       13.70       17.73     34.50 o 
  -1  17  13      257.84      277.30     36.42 o 
   0  17  13      122.30      118.92     38.44 o 
   1  17  13      251.04      246.57     39.69 o 
   2  17  13       16.20       17.58     42.86 o 
   3  17  13      274.42      244.60     47.09 o 
   4  17  13       63.21      -17.13     44.18 o 
   5  17  13       32.35       23.51     45.87 o 
   6  17  13        1.58        8.92     56.48 o 
   7  17  13      405.51      383.81     62.41 o 
   8  17  13       70.41       97.77     58.92 o 
  -7  18  13       95.34       71.70     52.48 o 
  -6  18  13       14.21       17.90     57.70 o 
  -5  18  13      561.77      524.62     55.23 o 
  -4  18  13       15.05      -32.27     46.06 o 
  -3  18  13      112.28      159.06     46.97 o 
  -2  18  13       19.92       69.98     44.33 o 
  -1  18  13     1026.48     1041.38     71.40 o 
   0  18  13      262.44      228.39     44.10 o 
   1  18  13     1021.24      957.56     94.62 o 
   2  18  13       24.90       -4.03     45.29 o 
   3  18  13      115.40       90.56     48.26 o 
   4  18  13       16.66       38.56     47.65 o 
   5  18  13      537.20      606.45     57.54 o 
   6  18  13       15.89       96.19     52.11 o 
   7  18  13       93.13      124.72     59.44 o 
  -5  19  13       20.82       20.07     51.39 o 
  -4  19  13       37.18      -12.05     65.40 o 
  -3  19  13      144.69      192.60     49.20 o 
  -2  19  13       22.13       32.38     46.01 o 
  -1  19  13       51.23      -52.75     86.54 o 
   0  19  13       14.28       67.69     81.42 o 
   1  19  13       50.74      123.64     56.89 o 
   2  19  13       19.71       54.68     57.46 o 
   3  19  13      133.40      112.22     49.29 o 
   4  19  13       41.47        1.34     50.88 o 
   5  19  13       21.61       48.96     53.22 o 
  -3  20  13      126.75      163.48     51.81 o 
  -2  20  13       21.34      -55.79     55.79 o 
  -1  20  13      362.78      406.64     94.17 o 
   0  20  13        9.05      -81.38     81.38 o 
   1  20  13      360.76      543.87     96.53 o 
   2  20  13       18.65       37.07     57.96 o 
   3  20  13      128.56       49.69     51.67 o 
   0   0  14    29941.91    31156.96    402.53 o 
   1   0  14     5932.54     5779.46     65.82 o 
   2   0  14      281.90      386.13     11.55 o 
   3   0  14     1096.19     1363.81     15.95 o 
   4   0  14    19205.93    19708.95    154.24 o 
   5   0  14     2272.30     2174.75     23.38 o 
   6   0  14      556.49      630.92     15.69 o 
   7   0  14      281.38      282.07     15.77 o 
   8   0  14     8749.58     8404.50    103.70 o 
   9   0  14      455.70      502.11     25.08 o 
  10   0  14     3319.27     2988.06     54.69 o 
  11   0  14     1154.32     1230.36     43.84 o 
  12   0  14      342.29      279.39     69.62 o 
  13   0  14       13.49       21.11    109.91 o 
  14   0  14      330.31      332.44    120.99 o 
  15   0  14      233.89      192.26     91.28 o 
 -15   1  14       25.50       49.46    155.25 o 
 -14   1  14       60.18       17.19     78.88 o 
 -13   1  14       48.55      137.62    115.69 o 
 -12   1  14      129.43      117.22     52.20 o 
 -11   1  14      394.63      424.76     63.68 o 
 -10   1  14      417.69      448.32     28.25 o 
  -9   1  14        3.93      -21.54     21.54 o 
  -8   1  14       81.17       75.11     20.54 o 
  -7   1  14      625.76      615.76     21.33 o 
  -6   1  14      322.93      288.88     12.76 o 
  -5   1  14      512.85      486.28     13.19 o 
  -4   1  14      292.38      312.04      9.66 o 
  -3   1  14      533.79      508.04     11.12 o 
  -2   1  14      497.55      519.86     13.86 o 
  -1   1  14      248.79      333.40     26.19 o 
   0   1  14      628.76      661.55     11.71 o 
   1   1  14      246.49      312.94      8.53 o 
   2   1  14      512.15      528.85     10.36 o 
   3   1  14      561.32      554.56      9.22 o 
   4   1  14      288.19      309.36      8.87 o 
   5   1  14      514.64      503.09     11.70 o 
   6   1  14      321.66      317.34     13.83 o 
   7   1  14      667.62      664.04     20.56 o 
   8   1  14       72.73       88.43     19.66 o 
   9   1  14        3.96      -18.99     18.99 o 
  10   1  14      436.43      481.08     26.91 o 
  11   1  14      419.33      374.98     33.21 o 
  12   1  14      129.81      205.93    108.73 o 
  13   1  14       48.53      118.40    116.16 o 
  14   1  14       60.70      148.35    123.82 o 
  15   1  14       22.96      -51.06    126.18 o 
 -15   2  14      109.78      259.07    195.05 o 
 -14   2  14      118.17       47.87     90.33 o 
 -13   2  14      134.69      127.50     79.53 o 
 -12   2  14        1.37       56.99     61.87 o 
 -11   2  14      611.27      625.86     54.79 o 
 -10   2  14     2049.07     2014.94     48.31 o 
  -9   2  14     1246.19     1231.26     35.88 o 
  -8   2  14     1721.01     1627.73     38.85 o 
  -7   2  14       72.83       82.89     14.95 o 
  -6   2  14     3681.62     3634.79     47.70 o 
  -5   2  14     6546.82     6306.17     69.67 o 
  -4   2  14     9052.79     8617.06     97.52 o 
  -3   2  14     1971.05     1983.08     27.79 o 
  -2   2  14     4013.56     4305.56     51.69 o 
  -1   2  14      151.26      110.19      6.42 o 
   0   2  14    45100.64    46030.89    716.26 o 
   1   2  14      131.09       91.43      5.98 o 
   2   2  14     3965.10     4241.90     41.36 o 
   3   2  14     1974.44     1980.50     25.97 o 
   4   2  14     8966.57     8582.67     78.73 o 
   5   2  14     6532.62     6481.32     62.66 o 
   6   2  14     3667.65     3653.90     44.15 o 
   7   2  14       71.55       69.75     16.82 o 
   8   2  14     1715.74     1685.77     39.66 o 
   9   2  14     1270.28     1283.08     34.23 o 
  10   2  14     2011.44     2059.20     45.69 o 
  11   2  14      613.26      602.29     37.12 o 
  12   2  14        1.80       43.47     49.35 o 
  13   2  14      139.78       76.06    112.62 o 
  14   2  14      119.05      218.64    128.07 o 
  15   2  14      112.48      -22.41    128.07 o 
 -15   3  14       85.98      204.13     95.25 o 
 -14   3  14       65.25       67.46     85.00 o 
 -13   3  14       40.55       68.22     61.29 o 
 -12   3  14       37.14       16.04     57.02 o 
 -11   3  14      148.61      157.59     39.20 o 
 -10   3  14       82.21      107.23     28.88 o 
  -9   3  14      253.58      277.57     25.17 o 
  -8   3  14      184.14      226.90     23.98 o 
  -7   3  14      429.62      467.64     20.26 o 
  -6   3  14      844.98      811.49     21.00 o 
  -5   3  14      119.37      162.55     11.53 o 
  -4   3  14      524.70      490.37     14.17 o 
  -3   3  14       41.78       11.25     11.10 o 
  -2   3  14      211.92      203.05      9.80 o 
  -1   3  14      891.16     1045.35     16.09 o 
   0   3  14     2218.96     2390.76     30.00 o 
   1   3  14      878.22     1019.91     14.91 o 
   2   3  14      186.65      181.91      7.78 o 
   3   3  14       45.83       42.04      7.37 o 
   4   3  14      533.22      500.70     13.77 o 
   5   3  14      119.66      101.57     11.15 o 
   6   3  14      786.93      750.41     26.31 o 
   7   3  14      453.81      429.03     22.17 o 
   8   3  14      159.06      147.33     21.31 o 
   9   3  14      265.39      262.43     25.09 o 
  10   3  14       85.16       72.96     28.00 o 
  11   3  14      142.01       78.68     37.69 o 
  12   3  14       33.78       51.04     61.81 o 
  13   3  14       39.00       -7.78    101.77 o 
  14   3  14       69.18      189.86    123.47 o 
  15   3  14       80.10      -73.82    126.18 o 
 -15   4  14      116.47      213.60     94.34 o 
 -14   4  14       38.89      -39.11     84.35 o 
 -13   4  14       25.91       58.07     60.76 o 
 -12   4  14       92.80      129.62     47.56 o 
 -11   4  14       45.17       14.09     41.13 o 
 -10   4  14     1435.60     1334.63     48.03 o 
  -9   4  14      106.74      123.96     24.35 o 
  -8   4  14     3081.60     2976.40     52.17 o 
  -7   4  14      282.17      282.02     18.32 o 
  -6   4  14     2999.67     2891.53     43.61 o 
  -5   4  14     2263.78     2258.52     37.64 o 
  -4   4  14    11343.72    10763.63    119.68 o 
  -3   4  14     1088.96     1080.90     22.45 o 
  -2   4  14     1443.55     1518.65     21.88 o 
  -1   4  14     1679.18     1582.75     22.45 o 
   0   4  14    36323.64    36770.25    322.83 o 
   1   4  14     1597.47     1514.73     19.94 o 
   2   4  14     1486.26     1524.61     20.17 o 
   3   4  14     1065.60     1039.42     14.09 o 
   4   4  14    11355.98    10740.27    106.79 o 
   5   4  14     2331.15     2304.23     34.82 o 
   6   4  14     2947.37     2814.96     41.29 o 
   7   4  14      277.20      283.45     17.92 o 
   8   4  14     3092.87     2840.08     56.69 o 
   9   4  14       82.94       85.33     25.22 o 
  10   4  14     1423.28     1432.81     50.25 o 
  11   4  14       51.44       60.67     45.43 o 
  12   4  14       93.33       30.19     63.11 o 
  13   4  14       24.46       65.10    113.45 o 
  14   4  14       44.02      -21.23    116.87 o 
  15   4  14      109.43      289.63    133.14 o 
 -15   5  14      125.89      137.94     92.10 o 
 -14   5  14       25.19       71.48     83.70 o 
 -13   5  14       23.83       40.86     65.72 o 
 -12   5  14      131.17      158.93     49.04 o 
 -11   5  14      130.97      142.25     44.81 o 
 -10   5  14      203.61      170.45     35.16 o 
  -9   5  14      162.49      150.57     28.61 o 
  -8   5  14      929.27      975.34     31.11 o 
  -7   5  14     1780.21     1716.27     36.88 o 
  -6   5  14     2020.62     1913.50     40.15 o 
  -5   5  14     1122.78     1046.86     27.12 o 
  -4   5  14      128.50      176.05     11.78 o 
  -3   5  14     5049.39     5013.15     52.38 o 
  -2   5  14     3690.09     3597.56     39.35 o 
  -1   5  14      330.69      351.57      9.83 o 
   0   5  14      286.96      311.77      9.10 o 
   1   5  14      309.31      342.56      9.05 o 
   2   5  14     3836.42     3761.52     34.41 o 
   3   5  14     5012.13     4983.44     44.80 o 
   4   5  14      122.05      156.89     11.61 o 
   5   5  14     1128.55     1079.07     22.28 o 
   6   5  14     2050.60     2060.23     33.11 o 
   7   5  14     1783.79     1716.90     45.69 o 
   8   5  14      939.38      964.05     34.44 o 
   9   5  14      154.60      142.14     27.16 o 
  10   5  14      212.89      122.68     35.72 o 
  11   5  14      125.67      157.98     66.75 o 
  12   5  14      122.77       89.64     68.11 o 
  13   5  14       29.56      -99.88    107.90 o 
  14   5  14       25.65      120.05    126.06 o 
  15   5  14      122.26       58.49    129.25 o 
 -14   6  14      206.46       73.29     89.38 o 
 -13   6  14       50.51       92.08     64.32 o 
 -12   6  14       20.87       56.68     46.77 o 
 -11   6  14       33.56      -21.24     44.76 o 
 -10   6  14     1483.79     1402.74     60.51 o 
  -9   6  14      171.19      189.23     30.54 o 
  -8   6  14     1496.95     1353.06     54.09 o 
  -7   6  14        9.80       16.52     19.82 o 
  -6   6  14      914.05      928.45     29.45 o 
  -5   6  14     1311.15     1316.98     32.52 o 
  -4   6  14     3875.51     3759.67     52.19 o 
  -3   6  14       49.90       48.59      8.09 o 
  -2   6  14     3467.54     3532.12     36.71 o 
  -1   6  14      135.39      178.71     11.32 o 
   0   6  14    11244.18    11154.13     92.68 o 
   1   6  14      168.60      215.83      8.26 o 
   2   6  14     3516.14     3626.75     35.10 o 
   3   6  14       52.20       73.04      7.99 o 
   4   6  14     3864.34     3791.80     45.67 o 
   5   6  14     1192.05     1197.20     23.47 o 
   6   6  14      903.94      925.12     24.78 o 
   7   6  14        9.95       -0.16     16.80 o 
   8   6  14     1498.55     1402.36     37.99 o 
   9   6  14      150.10      134.73     31.01 o 
  10   6  14     1510.07     1450.85     63.51 o 
  11   6  14       30.56      -15.96     60.97 o 
  12   6  14       18.31      -92.69     92.69 o 
  13   6  14       42.48       86.91    117.81 o 
  14   6  14      203.91       -3.66    120.29 o 
 -14   7  14       11.62       -4.29     70.04 o 
 -13   7  14       19.30      -42.07     63.77 o 
 -12   7  14      136.34       78.36     52.11 o 
 -11   7  14       82.53       86.19     46.05 o 
 -10   7  14       65.08       54.56     43.03 o 
  -9   7  14      858.35      883.25     55.19 o 
  -8   7  14     1328.35     1360.44     43.45 o 
  -7   7  14     1906.46     1825.69     43.52 o 
  -6   7  14      551.76      587.88     26.79 o 
  -5   7  14     1733.69     1615.64     33.50 o 
  -4   7  14     3493.32     3291.36     49.24 o 
  -3   7  14     2156.18     1977.64     27.17 o 
  -2   7  14     4904.73     4848.22     43.44 o 
  -1   7  14      808.31      734.36     12.90 o 
   0   7  14        6.04       11.04      7.00 o 
   1   7  14      798.68      739.29     12.31 o 
   2   7  14     4915.92     4857.58     42.87 o 
   3   7  14     2124.92     1965.48     28.45 o 
   4   7  14     3641.26     3451.06     42.54 o 
   5   7  14     1758.87     1671.02     27.53 o 
   6   7  14      558.00      595.07     21.00 o 
   7   7  14     1891.13     1825.02     36.74 o 
   8   7  14     1312.03     1385.70     39.08 o 
   9   7  14      848.89      906.57     45.29 o 
  10   7  14       64.22       42.41     57.18 o 
  11   7  14       77.17       -6.72     97.64 o 
  12   7  14      152.83      127.95    112.50 o 
  13   7  14       19.50      -68.75    118.28 o 
  14   7  14       10.91      -44.34    121.94 o 
 -14   8  14       36.27       20.37     68.86 o 
 -13   8  14       37.15       89.89     66.23 o 
 -12   8  14      126.47      135.66     62.88 o 
 -11   8  14       31.71       18.80     45.41 o 
 -10   8  14     1090.33     1204.38     61.81 o 
  -9   8  14      354.37      330.67     37.92 o 
  -8   8  14     1128.55     1022.76     46.92 o 
  -7   8  14      297.22      316.32     26.58 o 
  -6   8  14     1078.79     1088.13     33.75 o 
  -5   8  14      140.76      227.60     19.17 o 
  -4   8  14     3765.17     3636.05     53.20 o 
  -3   8  14       78.70       64.18      9.53 o 
  -2   8  14     4642.02     4565.90     45.53 o 
  -1   8  14      201.57      224.52      9.09 o 
   0   8  14    15387.65    15244.20    111.94 o 
   1   8  14      195.83      229.26      9.84 o 
   2   8  14     4612.70     4648.12     43.17 o 
   3   8  14       78.00       52.72      9.38 o 
   4   8  14     3734.68     3592.80     47.54 o 
   5   8  14      139.29      177.74     16.39 o 
   6   8  14      984.04      947.65     23.03 o 
   7   8  14      291.32      261.39     22.06 o 
   8   8  14     1109.18     1104.29     41.86 o 
   9   8  14      344.26      356.87     49.18 o 
  10   8  14     1082.31     1093.98     87.92 o 
  11   8  14       29.27      229.49    102.24 o 
  12   8  14      130.58      273.59    110.50 o 
  13   8  14       32.52      -45.17    120.05 o 
  14   8  14       43.64      176.54    124.41 o 
 -13   9  14      478.66      556.45     77.71 o 
 -12   9  14      699.36      736.60     86.49 o 
 -11   9  14      243.68      360.81     55.39 o 
 -10   9  14      230.81      269.87     48.89 o 
  -9   9  14      148.94       78.42     42.52 o 
  -8   9  14      963.38      888.03     40.74 o 
  -7   9  14     2398.65     2360.39     52.68 o 
  -6   9  14     3412.39     3235.59     53.61 o 
  -5   9  14       87.76       40.91     18.94 o 
  -4   9  14      694.80      756.10     22.78 o 
  -3   9  14     2594.95     2356.45     38.48 o 
  -2   9  14     3362.44     3338.00     38.66 o 
  -1   9  14     4031.98     3731.97     37.27 o 
   0   9  14     1228.20     1156.72     17.41 o 
   1   9  14     4042.95     3837.00     35.13 o 
   2   9  14     3478.11     3449.04     38.49 o 
   3   9  14     2590.26     2505.61     35.41 o 
   4   9  14      642.63      658.07     19.96 o 
   5   9  14       77.61       57.33     16.78 o 
   6   9  14     3348.77     3242.14     48.39 o 
   7   9  14     2399.14     2473.85     53.06 o 
   8   9  14      962.28     1016.68     38.76 o 
   9   9  14      153.98      112.57     49.29 o 
  10   9  14      225.14       73.00    101.65 o 
  11   9  14      243.63      146.70    110.62 o 
  12   9  14      696.03      491.75    129.72 o 
  13   9  14      469.55      472.89    137.38 o 
 -13  10  14       71.66       98.81     71.27 o 
 -12  10  14       29.49       45.79     66.78 o 
 -11  10  14       87.29      117.45     64.57 o 
 -10  10  14      380.92      412.12     53.54 o 
  -9  10  14      740.04      837.06     57.51 o 
  -8  10  14      289.16      346.97     38.40 o 
  -7  10  14       20.24      -14.34     26.50 o 
  -6  10  14     1305.31     1214.02     35.16 o 
  -5  10  14     1009.37      969.59     30.80 o 
  -4  10  14     3798.52     3583.96     51.81 o 
  -3  10  14      392.48      407.87     21.93 o 
  -2  10  14      548.70      528.46     21.27 o 
  -1  10  14       35.33       58.23     12.78 o 
   0  10  14     7686.79     7484.01     67.30 o 
   1  10  14       39.51       65.75     10.80 o 
   2  10  14      558.34      531.90     16.68 o 
   3  10  14      395.28      412.30     16.31 o 
   4  10  14     3782.01     3685.40     47.72 o 
   5  10  14     1005.53     1035.98     33.44 o 
   6  10  14     1301.73     1239.99     42.56 o 
   7  10  14       19.22      -25.50     25.50 o 
   8  10  14      303.86      308.25     36.71 o 
   9  10  14      755.36      714.99     96.11 o 
 -13  11  14      158.33      254.15     96.19 o 
 -12  11  14      342.51      456.15     75.30 o 
 -11  11  14      445.08      392.82     69.68 o 
 -10  11  14       23.62        3.61     49.66 o 
  -9  11  14      123.88      225.84     47.94 o 
  -8  11  14      874.50      824.58     64.95 o 
  -7  11  14     3196.58     3222.62     80.42 o 
  -6  11  14     1277.99     1328.45     39.93 o 
  -5  11  14      247.00      350.22     25.28 o 
  -4  11  14     1591.63     1490.95     33.05 o 
  -3  11  14     1839.98     1762.07     36.71 o 
  -2  11  14     5291.08     5166.25     62.53 o 
  -1  11  14     2108.71     2028.44     31.03 o 
   0  11  14        2.57       -7.81     13.10 o 
   1  11  14     2140.17     2104.50     28.84 o 
   2  11  14     5343.58     5174.90     68.07 o 
   3  11  14     1856.05     1810.70     32.89 o 
   4  11  14     1617.06     1544.84     31.86 o 
   5  11  14      248.74      260.07     21.53 o 
   6  11  14     1222.03     1244.58     36.57 o 
   7  11  14     3165.60     3195.75     63.16 o 
   8  11  14      877.89      896.16     60.44 o 
   9  11  14      119.13      268.76     89.51 o 
 -12  12  14       28.60      -10.65     85.11 o 
 -11  12  14       63.23       30.96    105.72 o 
 -10  12  14      306.42      241.92     86.27 o 
  -9  12  14      223.03      211.08     50.24 o 
  -8  12  14      724.85      697.97     56.02 o 
  -7  12  14      175.14      111.95     33.63 o 
  -6  12  14       64.34       81.54     31.25 o 
  -5  12  14      136.82      191.52     32.23 o 
  -4  12  14      948.85      910.89     32.10 o 
  -3  12  14      211.27      253.60     22.28 o 
  -2  12  14      141.21      125.39     18.08 o 
  -1  12  14     1035.84     1006.11     23.76 o 
   0  12  14      494.45      583.11     19.78 o 
   1  12  14     1026.36      995.90     22.28 o 
   2  12  14      141.71      130.96     17.49 o 
   3  12  14      214.47      248.89     20.86 o 
   4  12  14      930.30      979.56     31.30 o 
   5  12  14      148.45      196.98     24.85 o 
   6  12  14       63.87       74.63     27.67 o 
   7  12  14      174.95       94.00     36.60 o 
   8  12  14      714.78      689.83     92.58 o 
   9  12  14      206.05      231.96     86.32 o 
 -12  13  14      114.46      159.54     90.87 o 
 -11  13  14       24.14       21.03     97.58 o 
 -10  13  14       83.17       67.60    104.48 o 
  -9  13  14       70.27       87.40     79.38 o 
  -8  13  14      935.23      961.78     56.60 o 
  -7  13  14      141.70       82.50     41.30 o 
  -6  13  14      754.56      787.25     45.90 o 
  -5  13  14       95.18      100.34     29.59 o 
  -4  13  14     1426.96     1342.09     42.94 o 
  -3  13  14      736.98      762.17     31.24 o 
  -2  13  14     4146.14     4022.28     57.85 o 
  -1  13  14      437.84      481.58     24.08 o 
   0  13  14       82.83       74.71     17.54 o 
   1  13  14      432.57      461.89     21.90 o 
   2  13  14     4146.62     4102.69     58.94 o 
   3  13  14      759.98      836.11     31.50 o 
   4  13  14     1485.44     1477.33     39.98 o 
   5  13  14       89.41       85.03     29.37 o 
   6  13  14      760.26      887.13     50.96 o 
   7  13  14      144.01      200.70     51.44 o 
   8  13  14      938.25     1040.16     66.33 o 
   9  13  14       66.97       81.13     95.64 o 
 -11  14  14       42.15      132.12     95.22 o 
 -10  14  14       21.11       23.97     84.43 o 
  -9  14  14       13.85      116.45     81.48 o 
  -8  14  14       19.96      -49.95     49.95 o 
  -7  14  14       50.41       -2.77     44.08 o 
  -6  14  14       14.79        6.56     31.82 o 
  -5  14  14      113.42      162.36     39.53 o 
  -4  14  14       32.52       35.41     29.95 o 
  -3  14  14        3.86      -27.55     27.55 o 
  -2  14  14       68.82       43.18     23.77 o 
  -1  14  14      287.24      246.42     27.90 o 
   0  14  14      732.73      728.17     26.62 o 
   1  14  14      287.83      276.15     27.00 o 
   2  14  14       66.86       65.00     36.63 o 
   3  14  14        4.23      -28.07     28.07 o 
   4  14  14       36.77       51.19     38.66 o 
   5  14  14      124.56      141.98     32.67 o 
   6  14  14       16.05       53.81     32.96 o 
   7  14  14       53.00       70.59     44.99 o 
   8  14  14       18.24      -84.02     84.02 o 
 -10  15  14       64.67       37.98     89.36 o 
  -9  15  14       33.43      -49.14     55.48 o 
  -8  15  14      419.71      379.13     59.84 o 
  -7  15  14      267.07      386.24     57.50 o 
  -6  15  14      508.95      499.53     64.51 o 
  -5  15  14      125.35      129.02     34.77 o 
  -4  15  14      339.77      340.13     35.51 o 
  -3  15  14      309.43      407.39     35.28 o 
  -2  15  14     2041.15     1903.83     53.09 o 
  -1  15  14      233.59      245.86     27.85 o 
   0  15  14        5.18       26.94     22.28 o 
   1  15  14      225.69      251.33     32.31 o 
   2  15  14     2038.17     1892.27     57.80 o 
   3  15  14      303.97      304.78     38.18 o 
   4  15  14      351.86      355.43     39.89 o 
   5  15  14      118.83      114.39     52.44 o 
   6  15  14      521.16      540.24     44.33 o 
   7  15  14      265.01      362.22     97.47 o 
   8  15  14      442.49      397.98     74.82 o 
   9  15  14       35.88       30.19     92.45 o 
  -9  16  14      137.97      102.04     62.48 o 
  -8  16  14       13.03      -54.31     54.31 o 
  -7  16  14       93.37       24.77     45.57 o 
  -6  16  14      112.01      102.02     45.71 o 
  -5  16  14      358.46      465.19     62.03 o 
  -4  16  14       79.87       35.94     35.32 o 
  -3  16  14      210.78      216.24     35.01 o 
  -2  16  14       28.30       36.10     31.88 o 
  -1  16  14       37.39       90.52     28.39 o 
   0  16  14        9.57      -10.44     31.43 o 
   1  16  14       35.85       26.77     31.11 o 
   2  16  14       27.79       -3.74     36.17 o 
   3  16  14      211.17      252.20     39.42 o 
   4  16  14       81.65       46.21     38.43 o 
   5  16  14      354.22      364.46     47.74 o 
   6  16  14      118.12       85.62     56.83 o 
   7  16  14       90.05      150.61     58.70 o 
   8  16  14       12.17      -38.36     73.16 o 
   9  16  14      130.28       51.06     97.05 o 
  -8  17  14      305.87      475.86     56.44 o 
  -7  17  14      116.29      115.71     51.07 o 
  -6  17  14      243.58      292.20     62.02 o 
  -5  17  14       81.07       12.07     56.53 o 
  -4  17  14      336.47      330.11     52.33 o 
  -3  17  14      467.63      471.16     40.88 o 
  -2  17  14     1452.92     1439.98     50.26 o 
  -1  17  14      268.62      330.44     44.75 o 
   0  17  14      258.96      247.89     39.45 o 
   1  17  14      266.94      274.44     41.34 o 
   2  17  14     1485.31     1589.52     62.02 o 
   3  17  14      468.15      393.17     53.14 o 
   4  17  14      340.46      276.23     49.22 o 
   5  17  14       81.50      114.29     47.99 o 
   6  17  14      231.28      220.76     56.63 o 
   7  17  14      115.93       56.72     57.62 o 
   8  17  14      304.56      373.52     93.40 o 
  -7  18  14       22.89       -8.84     51.70 o 
  -6  18  14      151.33      183.55     52.03 o 
  -5  18  14      190.49      218.53     65.87 o 
  -4  18  14      126.70      171.78     49.50 o 
  -3  18  14        9.57       18.64     49.84 o 
  -2  18  14       54.80       72.69     57.92 o 
  -1  18  14      408.27      328.96     50.71 o 
   0  18  14        3.94      -63.44     63.44 o 
   1  18  14      409.11      456.42     71.36 o 
   2  18  14       51.80       78.35     46.96 o 
   3  18  14        9.24      -36.72     46.25 o 
   4  18  14      125.32      125.54     49.20 o 
   5  18  14      186.96      196.86     50.75 o 
   6  18  14      151.64      161.74     60.05 o 
   7  18  14       23.95      107.19     59.49 o 
  -5  19  14      140.98      211.83     54.05 o 
  -4  19  14      239.56      223.98     56.24 o 
  -3  19  14       67.26      -47.36     47.36 o 
  -2  19  14     1032.86     1092.93     63.07 o 
  -1  19  14      223.35      283.65     62.75 o 
   0  19  14       48.43       69.01     80.31 o 
   1  19  14      219.72      234.59     59.57 o 
   2  19  14     1033.06     1059.39    109.17 o 
   3  19  14       64.07       83.61     49.28 o 
   4  19  14      251.79      217.82     52.94 o 
   5  19  14      144.49       80.79     56.94 o 
  -3  20  14      110.56      115.75     67.59 o 
  -2  20  14       31.66      -37.52     52.33 o 
  -1  20  14      162.18       98.26     87.78 o 
   0  20  14      208.17      187.65     89.81 o 
   1  20  14      164.99      -24.50    100.89 o 
   2  20  14       36.85       99.84     60.23 o 
   3  20  14      109.75        4.09     60.82 o 
   1   0  15        0.15       14.25      6.43 o 
   2   0  15       15.00        9.59      4.19 o 
   3   0  15      773.69      853.75     15.07 o 
   4   0  15       43.61       59.17      6.14 o 
   5   0  15      140.89      138.62      7.33 o 
   6   0  15      250.38      225.65     12.77 o 
   7   0  15        1.52        5.62     13.18 o 
   8   0  15       38.66       98.12     19.18 o 
   9   0  15      499.88      542.60     30.35 o 
  10   0  15      454.06      434.81     28.39 o 
  11   0  15      112.86      104.33     31.73 o 
  12   0  15      152.04      142.24     72.35 o 
  13   0  15       22.51       96.70    104.48 o 
  14   0  15        1.48      -60.02    120.64 o 
  15   0  15      107.16       75.25    132.25 o 
 -15   1  15       24.18       70.69     90.40 o 
 -14   1  15       33.30      -12.94     83.55 o 
 -13   1  15      144.73      299.42    118.75 o 
 -12   1  15     1379.07     1570.28     80.07 o 
 -11   1  15      286.64      296.67     36.42 o 
 -10   1  15      666.01      679.25     30.04 o 
  -9   1  15      499.01      515.63     28.04 o 
  -8   1  15     5323.42     4974.39     79.12 o 
  -7   1  15     3239.22     3165.50     48.16 o 
  -6   1  15     4977.59     4836.54     58.25 o 
  -5   1  15        3.43        8.00      8.56 o 
  -4   1  15     1138.25     1047.39     17.09 o 
  -3   1  15     5074.79     5175.33     56.71 o 
  -2   1  15    16327.75    16832.39    186.19 o 
  -1   1  15     3566.78     3650.75     59.47 o 
   0   1  15       23.92       16.26      4.77 o 
   1   1  15     3531.60     3674.55     33.22 o 
   2   1  15    16451.92    16790.34    144.45 o 
   3   1  15     5034.93     5209.09     49.28 o 
   4   1  15     1115.11     1047.82     16.30 o 
   5   1  15        3.23        7.56      7.48 o 
   6   1  15     5006.67     4911.10     53.08 o 
   7   1  15     3188.32     3132.98     50.82 o 
   8   1  15     5309.58     5021.05     70.26 o 
   9   1  15      506.48      474.73     26.48 o 
  10   1  15      668.65      692.95     34.08 o 
  11   1  15      271.90      287.78     32.48 o 
  12   1  15     1364.28     1300.85     73.49 o 
  13   1  15      145.47       83.26    118.16 o 
  14   1  15       31.94       68.40    124.41 o 
  15   1  15       23.06     -111.68    126.77 o 
 -15   2  15       30.99       -1.22     87.85 o 
 -14   2  15        8.52      -28.44     81.87 o 
 -13   2  15       90.01      107.41     80.46 o 
 -12   2  15       22.91      -31.16     50.40 o 
 -11   2  15      160.63      189.37     39.29 o 
 -10   2  15       62.39       64.15     25.66 o 
  -9   2  15      989.20      961.92     33.22 o 
  -8   2  15      106.94      162.35     21.59 o 
  -7   2  15      372.04      391.51     21.71 o 
  -6   2  15      125.53      136.71     14.28 o 
  -5   2  15     2218.09     2063.87     31.86 o 
  -4   2  15      352.24      393.01     16.41 o 
  -3   2  15      617.51      614.34     14.19 o 
  -2   2  15     6177.84     6904.05     73.74 o 
  -1   2  15     5349.00     5802.23     58.01 o 
   0   2  15     7666.84     8076.26     92.35 o 
   1   2  15     5367.54     5899.92     56.53 o 
   2   2  15     6134.39     6748.07     60.99 o 
   3   2  15      620.17      592.37     12.10 o 
   4   2  15      359.22      379.80     11.03 o 
   5   2  15     2269.28     2137.31     28.40 o 
   6   2  15      123.37      133.90     12.44 o 
   7   2  15      367.35      378.26     20.55 o 
   8   2  15      116.12      134.53     22.49 o 
   9   2  15      998.84      904.02     30.88 o 
  10   2  15       68.50       76.10     25.19 o 
  11   2  15      164.58      184.47     31.99 o 
  12   2  15       22.81       -1.17     58.31 o 
  13   2  15       84.29      119.22    118.04 o 
  14   2  15       11.30       68.04    124.29 o 
  15   2  15       34.11      125.00    134.08 o 
 -15   3  15        2.22      -75.36     87.90 o 
 -14   3  15       14.39      -82.68     82.68 o 
 -13   3  15      213.78      198.21     63.99 o 
 -12   3  15      619.24      631.74     61.99 o 
 -11   3  15      455.15      482.77     43.56 o 
 -10   3  15      100.60      102.04     26.25 o 
  -9   3  15       68.74       40.78     23.11 o 
  -8   3  15     2810.49     2674.50     55.89 o 
  -7   3  15      501.38      543.05     23.27 o 
  -6   3  15     2002.04     1802.38     30.84 o 
  -5   3  15      215.70      233.65     13.43 o 
  -4   3  15     2384.62     2178.24     31.48 o 
  -3   3  15     3793.67     3845.65     47.55 o 
  -2   3  15    13553.67    13128.11    123.39 o 
  -1   3  15      596.30      599.04     12.79 o 
   0   3  15       15.81        4.98      5.75 o 
   1   3  15      643.98      647.76     15.36 o 
   2   3  15    13568.52    12970.26    116.66 o 
   3   3  15     3813.99     3869.86     39.62 o 
   4   3  15     2373.94     2133.86     29.11 o 
   5   3  15      227.14      219.41     13.28 o 
   6   3  15     1946.06     1770.53     31.18 o 
   7   3  15      489.18      517.62     23.96 o 
   8   3  15     2752.20     2698.16     50.73 o 
   9   3  15       76.90       71.36     25.33 o 
  10   3  15      100.80      123.76     29.48 o 
  11   3  15      444.52      469.53     47.36 o 
  12   3  15      631.73      701.17     63.90 o 
  13   3  15      204.47      300.60    122.64 o 
  14   3  15       16.39     -114.86    114.86 o 
  15   3  15        2.64      -90.21    123.35 o 
 -15   4  15       42.27        7.34     82.52 o 
 -14   4  15      171.23      155.36    124.71 o 
 -13   4  15       12.89       40.91     74.80 o 
 -12   4  15      188.94      263.65     48.90 o 
 -11   4  15       57.89       93.35     44.34 o 
 -10   4  15       63.65       40.48     31.34 o 
  -9   4  15      281.90      265.43     28.65 o 
  -8   4  15      183.25      176.34     22.15 o 
  -7   4  15       62.91       67.44     18.26 o 
  -6   4  15      119.46      105.02     17.03 o 
  -5   4  15      743.36      719.82     21.40 o 
  -4   4  15      785.36      823.36     17.78 o 
  -3   4  15       99.16      109.35      6.38 o 
  -2   4  15      754.75      818.23     15.34 o 
  -1   4  15       72.38       88.80      8.23 o 
   0   4  15     1298.17     1187.57     17.35 o 
   1   4  15       77.73      106.82      9.92 o 
   2   4  15      765.85      846.58     13.90 o 
   3   4  15      104.09      124.22      5.81 o 
   4   4  15      807.91      871.11     17.53 o 
   5   4  15      723.15      685.08     18.55 o 
   6   4  15      150.20      129.70     15.89 o 
   7   4  15       59.78       55.77     17.85 o 
   8   4  15      175.89      222.80     26.77 o 
   9   4  15      287.37      321.47     28.41 o 
  10   4  15       74.76       78.18     31.59 o 
  11   4  15       55.53       46.70     40.65 o 
  12   4  15      189.72      125.64     64.47 o 
  13   4  15       12.46       73.41     72.39 o 
  14   4  15      166.82       48.23    121.82 o 
  15   4  15       43.76       62.38    127.48 o 
 -15   5  15       34.35       70.07     92.93 o 
 -14   5  15       40.93       84.71     88.26 o 
 -13   5  15      703.34      686.43     75.54 o 
 -12   5  15      764.35      863.92     61.61 o 
 -11   5  15      350.60      333.28     49.67 o 
 -10   5  15       31.45       10.90     34.35 o 
  -9   5  15      571.92      532.49     32.11 o 
  -8   5  15     3234.60     2985.59     53.48 o 
  -7   5  15     3516.08     3287.82     62.61 o 
  -6   5  15     1551.06     1453.50     38.23 o 
  -5   5  15      314.45      315.56     17.68 o 
  -4   5  15     4139.78     3851.17     47.39 o 
  -3   5  15     4020.03     3826.09     45.30 o 
  -2   5  15     5854.72     5714.25     55.99 o 
  -1   5  15     4932.65     5086.25     49.47 o 
   0   5  15      285.08      299.46      9.34 o 
   1   5  15     4945.86     5082.96     48.25 o 
   2   5  15     5838.92     5675.47     51.56 o 
   3   5  15     4029.54     3824.39     37.83 o 
   4   5  15     4150.73     3890.70     44.23 o 
   5   5  15      327.80      332.72     14.85 o 
   6   5  15     1597.57     1594.84     30.83 o 
   7   5  15     3472.63     3282.82     51.67 o 
   8   5  15     3254.28     2865.29     58.00 o 
   9   5  15      582.53      503.26     34.70 o 
  10   5  15       34.79       17.78     34.26 o 
  11   5  15      338.90      232.62     68.74 o 
  12   5  15      773.73      806.27    146.64 o 
  13   5  15      702.59      753.91    135.73 o 
  14   5  15       39.56     -118.04    118.04 o 
  15   5  15       31.20      -24.88    126.42 o 
 -14   6  15      384.25      446.37    167.14 o 
 -13   6  15       84.78      -13.51     62.46 o 
 -12   6  15       37.67      -18.02     48.97 o 
 -11   6  15       46.00       20.40     44.85 o 
 -10   6  15      222.72      257.28     38.43 o 
  -9   6  15      165.13      158.95     30.63 o 
  -8   6  15     1067.45     1085.96     37.08 o 
  -7   6  15      360.28      338.28     24.47 o 
  -6   6  15     3108.59     2924.54     56.37 o 
  -5   6  15     1057.93     1009.63     25.37 o 
  -4   6  15     1033.97     1043.88     29.99 o 
  -3   6  15      387.75      415.04     14.25 o 
  -2   6  15      556.76      544.29     12.78 o 
  -1   6  15     2007.66     2011.51     22.60 o 
   0   6  15     9827.65     9291.42     78.04 o 
   1   6  15     2005.77     2033.78     22.78 o 
   2   6  15      599.94      603.96     12.40 o 
   3   6  15      396.61      420.68     13.84 o 
   4   6  15     1088.22     1119.45     22.50 o 
   5   6  15      981.85      934.26     21.65 o 
   6   6  15     3101.84     2864.91     43.74 o 
   7   6  15      365.83      382.07     22.49 o 
   8   6  15     1071.34     1165.10     46.57 o 
   9   6  15      172.94      177.96     31.69 o 
  10   6  15      234.40      253.69     44.75 o 
  11   6  15       49.79      116.87    104.13 o 
  12   6  15       37.70      187.39    101.65 o 
  13   6  15       85.49      115.92    118.87 o 
  14   6  15      380.18      359.79    133.96 o 
 -14   7  15       68.73       11.72     76.31 o 
 -13   7  15       76.04       39.08     65.91 o 
 -12   7  15      990.88      886.76     65.67 o 
 -11   7  15      321.67      334.70     56.42 o 
 -10   7  15       45.39       72.99     51.01 o 
  -9   7  15      596.45      641.63     40.85 o 
  -8   7  15      488.94      481.20     33.99 o 
  -7   7  15     2269.13     2028.06     46.32 o 
  -6   7  15      485.81      531.48     26.36 o 
  -5   7  15      385.53      381.28     20.03 o 
  -4   7  15     6632.07     6136.80     78.63 o 
  -3   7  15     8323.45     7744.53    100.33 o 
  -2   7  15     5759.08     5871.96     54.18 o 
  -1   7  15     2230.92     2221.05     22.87 o 
   0   7  15        0.93        6.77      7.15 o 
   1   7  15     2225.38     2230.68     22.86 o 
   2   7  15     5646.98     5724.98     49.83 o 
   3   7  15     8379.55     7861.44     83.26 o 
   4   7  15     6597.27     6279.95     67.86 o 
   5   7  15      369.06      361.85     16.19 o 
   6   7  15      501.23      546.96     22.51 o 
   7   7  15     2297.32     2092.86     39.53 o 
   8   7  15      487.16      485.10     33.91 o 
   9   7  15      596.57      675.26     38.99 o 
  10   7  15       37.82       33.03     46.55 o 
  11   7  15      311.89      218.87    107.43 o 
  12   7  15      998.87      858.98    134.79 o 
  13   7  15       75.30      -46.11    119.93 o 
  14   7  15       68.34      -54.84    124.18 o 
 -14   8  15       75.39       30.49     69.66 o 
 -13   8  15       47.64      -65.71     65.71 o 
 -12   8  15       56.93      159.35     61.76 o 
 -11   8  15      128.74      167.86     48.16 o 
 -10   8  15      942.81      953.93     57.11 o 
  -9   8  15      116.44      168.64     36.69 o 
  -8   8  15      587.28      624.41     37.21 o 
  -7   8  15      159.80      165.77     26.25 o 
  -6   8  15     2227.68     2203.55     42.72 o 
  -5   8  15     2521.11     2356.65     50.94 o 
  -4   8  15     5164.49     5226.38     70.19 o 
  -3   8  15     1825.04     1711.00     30.04 o 
  -2   8  15      892.32      898.03     17.96 o 
  -1   8  15      910.97      951.22     14.85 o 
   0   8  15     2999.82     3162.90     29.38 o 
   1   8  15      929.02      976.70     16.00 o 
   2   8  15      896.02      909.76     17.79 o 
   3   8  15     1812.80     1763.82     28.17 o 
   4   8  15     5182.91     5256.48     63.02 o 
   5   8  15     2529.10     2384.82     37.91 o 
   6   8  15     2254.80     2230.83     37.74 o 
   7   8  15      155.11      185.40     21.47 o 
   8   8  15      557.38      605.65     33.05 o 
   9   8  15      129.34      156.11     36.44 o 
  10   8  15      940.23      966.41    124.41 o 
  11   8  15      115.41      170.40    101.54 o 
  12   8  15       57.74        7.55    103.19 o 
  13   8  15       48.86      -24.76    119.70 o 
  14   8  15       76.93      -53.19    122.64 o 
 -13   9  15      139.24       13.79     68.62 o 
 -12   9  15      654.94      653.79     76.56 o 
 -11   9  15      165.24      109.37     51.29 o 
 -10   9  15       56.29      -32.90     44.41 o 
  -9   9  15      201.22      232.77     45.55 o 
  -8   9  15      461.84      507.95     38.83 o 
  -7   9  15      331.89      400.71     31.18 o 
  -6   9  15      433.89      513.18     25.95 o 
  -5   9  15      320.41      314.73     22.68 o 
  -4   9  15     2612.58     2331.49     38.97 o 
  -3   9  15      487.72      564.37     20.66 o 
  -2   9  15     5069.01     4784.28     49.81 o 
  -1   9  15      210.08      211.83     11.19 o 
   0   9  15       60.84       77.99      9.84 o 
   1   9  15      242.50      249.61     10.94 o 
   2   9  15     5065.27     4687.33     49.27 o 
   3   9  15      518.31      542.18     18.26 o 
   4   9  15     2592.58     2397.96     35.64 o 
   5   9  15      337.43      334.20     19.51 o 
   6   9  15      444.40      467.45     24.23 o 
   7   9  15      360.45      358.96     30.55 o 
   8   9  15      460.64      509.10     44.81 o 
   9   9  15      203.10      170.60     50.96 o 
  10   9  15       58.56      -59.91     96.94 o 
  11   9  15      174.79       26.77    108.73 o 
  12   9  15      655.54      661.33    136.44 o 
  13   9  15      138.93      -33.49    121.11 o 
 -13  10  15       38.26      106.30    103.00 o 
 -12  10  15       14.36       44.73     67.47 o 
 -11  10  15       50.44       26.52     58.30 o 
 -10  10  15     1183.89     1230.71     74.83 o 
  -9  10  15       94.34      148.49     47.51 o 
  -8  10  15      304.80      258.72     38.57 o 
  -7  10  15     1046.70     1002.38     41.55 o 
  -6  10  15      868.03      891.12     31.30 o 
  -5  10  15      513.43      545.86     26.31 o 
  -4  10  15     5049.71     4837.22     63.92 o 
  -3  10  15       92.09       65.10     12.04 o 
  -2  10  15      549.34      546.62     21.09 o 
  -1  10  15      351.07      341.43     15.13 o 
   0  10  15     3036.87     2945.46     35.66 o 
   1  10  15      291.48      302.02     13.76 o 
   2  10  15      537.44      554.17     17.83 o 
   3  10  15       85.78       55.78     13.08 o 
   4  10  15     5039.24     4855.87     58.26 o 
   5  10  15      514.44      523.11     23.05 o 
   6  10  15      864.45      909.77     34.27 o 
   7  10  15     1052.13     1056.39     39.29 o 
   8  10  15      289.59      281.51     40.58 o 
   9  10  15       87.56      164.04     83.37 o 
 -13  11  15      118.96       97.07     94.96 o 
 -12  11  15       60.22      -51.08     68.82 o 
 -11  11  15      360.01      421.14     73.13 o 
 -10  11  15       46.33       27.71     58.28 o 
  -9  11  15      159.43      100.15     48.82 o 
  -8  11  15      321.67      285.22     40.30 o 
  -7  11  15      275.07      246.06     31.57 o 
  -6  11  15      831.87      876.14     34.89 o 
  -5  11  15       55.37       12.21     22.47 o 
  -4  11  15       54.90       51.82     19.25 o 
  -3  11  15      586.30      558.53     29.68 o 
  -2  11  15      696.49      740.70     23.00 o 
  -1  11  15      339.80      341.51     16.65 o 
   0  11  15       39.39       32.13     14.06 o 
   1  11  15      343.16      343.32     19.45 o 
   2  11  15      676.77      723.74     22.96 o 
   3  11  15      585.99      578.53     21.74 o 
   4  11  15       49.37       48.39     17.34 o 
   5  11  15       51.93       14.87     21.53 o 
   6  11  15      850.69      915.37     36.02 o 
   7  11  15      273.05      277.37     30.18 o 
   8  11  15      336.90      404.10     46.00 o 
   9  11  15      162.61       80.90     83.02 o 
 -12  12  15       42.30      180.72     92.67 o 
 -11  12  15       40.96       87.20     82.68 o 
 -10  12  15      245.70      370.98     70.86 o 
  -9  12  15      261.89      241.29     96.94 o 
  -8  12  15      205.56      179.18     48.20 o 
  -7  12  15      162.07      189.72     33.14 o 
  -6  12  15      760.81      777.28     37.87 o 
  -5  12  15      868.04      872.81     36.18 o 
  -4  12  15     2696.06     2687.77     50.50 o 
  -3  12  15      283.22      327.40     24.63 o 
  -2  12  15      445.07      427.22     21.50 o 
  -1  12  15      808.07      772.86     24.03 o 
   0  12  15     4207.20     4346.62     51.12 o 
   1  12  15      798.97      766.34     20.24 o 
   2  12  15      450.36      491.67     21.12 o 
   3  12  15      267.51      242.98     25.97 o 
   4  12  15     2690.67     2754.33     45.60 o 
   5  12  15      841.19      827.44     31.71 o 
   6  12  15      801.86      811.95     36.62 o 
   7  12  15      147.77      159.49     36.46 o 
   8  12  15      188.16      186.34     85.39 o 
   9  12  15      267.24      373.95     98.47 o 
 -11  13  15       57.71       30.17     87.33 o 
 -10  13  15        0.94       81.66     84.72 o 
  -9  13  15       24.57      -67.62     76.84 o 
  -8  13  15      235.15      310.53     67.11 o 
  -7  13  15       69.13       76.65     36.42 o 
  -6  13  15       63.18       38.17     35.49 o 
  -5  13  15      193.34      212.39     31.23 o 
  -4  13  15       67.70       72.63     31.41 o 
  -3  13  15      238.95      290.38     25.90 o 
  -2  13  15       49.24       39.42     20.69 o 
  -1  13  15       17.26       -7.76     19.97 o 
   0  13  15        6.52        5.39     16.82 o 
   1  13  15       20.43       46.31     20.72 o 
   2  13  15       46.76       70.74     20.84 o 
   3  13  15      237.86      241.45     25.55 o 
   4  13  15       71.04       28.99     25.76 o 
   5  13  15      197.96      248.54     31.42 o 
   6  13  15       59.39       45.36     35.78 o 
   7  13  15       80.55       89.61     42.82 o 
   8  13  15      241.31      297.26     47.11 o 
   9  13  15       25.38       18.99     94.11 o 
 -11  14  15      170.24      135.17    129.96 o 
 -10  14  15       81.98      123.75     90.85 o 
  -9  14  15      103.93       66.78     81.05 o 
  -8  14  15       41.01      147.18     53.01 o 
  -7  14  15      393.30      414.93     56.15 o 
  -6  14  15     2012.63     1973.18     57.05 o 
  -5  14  15     1318.84     1328.71     46.35 o 
  -4  14  15     2080.07     2068.37     54.71 o 
  -3  14  15      468.68      448.67     33.65 o 
  -2  14  15      360.53      362.02     29.73 o 
  -1  14  15     1198.33     1134.35     33.24 o 
   0  14  15     2969.11     2904.82     44.14 o 
   1  14  15     1212.02     1126.92     36.03 o 
   2  14  15      364.70      391.04     27.85 o 
   3  14  15      491.10      535.57     34.78 o 
   4  14  15     2071.05     2057.53     68.00 o 
   5  14  15     1296.59     1372.68     46.52 o 
   6  14  15     2018.33     2084.03     68.52 o 
   7  14  15      403.68      396.34     49.66 o 
   8  14  15       35.25        6.71     63.69 o 
   9  14  15      116.32      121.46     88.80 o 
 -10  15  15        0.39       74.71     93.27 o 
  -9  15  15        3.61       69.17     59.07 o 
  -8  15  15       68.54      -35.71     83.08 o 
  -7  15  15       48.03       34.42     51.58 o 
  -6  15  15      401.56      382.06     39.26 o 
  -5  15  15      105.41      112.87     34.34 o 
  -4  15  15       41.55       72.26     32.48 o 
  -3  15  15       78.51      104.56     31.81 o 
  -2  15  15      185.07      228.62     35.34 o 
  -1  15  15       54.62       95.42     26.48 o 
   0  15  15       73.83       96.97     23.84 o 
   1  15  15       54.42       58.87     32.28 o 
   2  15  15      176.03      168.96     35.85 o 
   3  15  15       86.23      130.23     35.64 o 
   4  15  15       43.87       63.17     35.78 o 
   5  15  15      104.51       95.74     37.59 o 
   6  15  15      398.65      436.80     48.83 o 
   7  15  15       42.79       89.81     56.48 o 
   8  15  15       67.42      -71.23     86.32 o 
   9  15  15        3.65      -20.28     96.23 o 
  -9  16  15       98.33       67.31     62.92 o 
  -8  16  15      113.71      102.01     61.15 o 
  -7  16  15      152.89      139.73     47.55 o 
  -6  16  15      500.10      405.80     49.15 o 
  -5  16  15      607.13      725.50     48.45 o 
  -4  16  15     1092.34     1136.20     46.63 o 
  -3  16  15      367.87      362.99     36.84 o 
  -2  16  15       70.71       50.64     33.05 o 
  -1  16  15      341.13      447.09     31.67 o 
   0  16  15     2489.35     2530.28     59.32 o 
   1  16  15      323.02      387.19     34.96 o 
   2  16  15       69.92      110.40     37.43 o 
   3  16  15      357.57      313.34     42.02 o 
   4  16  15     1107.21     1150.55     52.77 o 
   5  16  15      612.29      651.95     51.40 o 
   6  16  15      499.77      480.14     74.90 o 
   7  16  15      149.93       87.68     54.89 o 
   8  16  15      114.31      190.45     97.88 o 
   9  16  15       94.97       75.47    103.19 o 
  -8  17  15      178.00      295.73     54.61 o 
  -7  17  15       28.61       32.54     49.65 o 
  -6  17  15      337.78      354.08     51.53 o 
  -5  17  15       41.99       -3.14     45.56 o 
  -4  17  15       91.02      101.75     46.13 o 
  -3  17  15       30.60       13.23     43.95 o 
  -2  17  15      763.84      836.43     46.53 o 
  -1  17  15       47.74       67.69     33.39 o 
   0  17  15        1.81      -37.32     37.32 o 
   1  17  15       45.80      -27.46     40.76 o 
   2  17  15      770.11      782.80     52.90 o 
   3  17  15       29.64       15.29     44.89 o 
   4  17  15       91.99       41.44     45.61 o 
   5  17  15       38.72        3.77     45.60 o 
   6  17  15      335.68      328.07     58.54 o 
   7  17  15       29.19       22.36     56.55 o 
   8  17  15      175.85      146.36     68.61 o 
  -7  18  15      249.93      328.29     54.24 o 
  -6  18  15      335.89      321.39     63.88 o 
  -5  18  15      360.07      401.79     53.93 o 
  -4  18  15      481.10      475.73     53.22 o 
  -3  18  15      133.22      173.94     46.69 o 
  -2  18  15      116.91       62.67     48.39 o 
  -1  18  15      125.73      207.46     48.42 o 
   0  18  15      846.35     1082.57     55.94 o 
   1  18  15      109.60      158.81     55.91 o 
   2  18  15      114.12       58.92     45.28 o 
   3  18  15      136.33       91.67     55.75 o 
   4  18  15      486.20      416.84     53.87 o 
   5  18  15      358.89      310.47     52.91 o 
   6  18  15      339.58      321.11     62.50 o 
   7  18  15      258.64      329.48     62.90 o 
  -5  19  15       15.37       57.55     51.01 o 
  -4  19  15       62.11       36.83     49.82 o 
  -3  19  15       31.40       69.71     48.91 o 
  -2  19  15      180.02      218.75     52.88 o 
  -1  19  15      122.21      173.56     60.38 o 
   0  19  15       15.50      -34.49    101.48 o 
   1  19  15      129.30      106.24     55.99 o 
   2  19  15      179.28      171.52     58.99 o 
   3  19  15       29.92       89.02     50.26 o 
   4  19  15       62.53      112.19     51.34 o 
   5  19  15       15.75       42.49     59.80 o 
  -2  20  15      123.18       91.63     52.62 o 
  -1  20  15       69.91       47.93     86.77 o 
   0  20  15       86.93      205.88     92.72 o 
   1  20  15       68.11       40.43     84.06 o 
   2  20  15      130.48      126.86     71.60 o 
   0   0  16      451.27      479.36     14.59 o 
   1   0  16     8995.59     8188.63     80.60 o 
   2   0  16      690.52      753.10     13.84 o 
   3   0  16    14403.58    14714.45    139.67 o 
   4   0  16      346.05      444.15      9.92 o 
   5   0  16    21443.84    21507.08    187.94 o 
   6   0  16     2002.10     2000.34     30.37 o 
   7   0  16      931.92      907.37     25.08 o 
   8   0  16     1980.55     1973.18     40.99 o 
   9   0  16     9423.29     9362.95    116.37 o 
  10   0  16       24.93       24.50     24.05 o 
  11   0  16      811.75      811.23     39.43 o 
  12   0  16      468.43      395.53     50.58 o 
  13   0  16      688.73      659.56    133.96 o 
  14   0  16       11.44      -64.39    123.23 o 
  15   0  16      205.44      287.39     94.03 o 
 -15   1  16       16.43        9.31     88.38 o 
 -14   1  16       29.79      130.73     85.50 o 
 -13   1  16       56.39      101.16     74.17 o 
 -12   1  16      324.55      323.72     83.94 o 
 -11   1  16      206.31      185.79     34.93 o 
 -10   1  16      148.08      123.05     24.91 o 
  -9   1  16        1.15       11.87     22.71 o 
  -8   1  16      710.68      686.10     27.74 o 
  -7   1  16      883.28      886.54     26.09 o 
  -6   1  16     2011.67     1963.45     33.97 o 
  -5   1  16      487.61      501.59     13.94 o 
  -4   1  16     1247.80     1248.69     18.86 o 
  -3   1  16      644.20      692.57     13.58 o 
  -2   1  16      193.43      284.59     12.96 o 
  -1   1  16     2204.99     2304.97     39.44 o 
   0   1  16       34.17       28.00      4.99 o 
   1   1  16     2210.68     2387.18     24.05 o 
   2   1  16      201.15      263.85      7.82 o 
   3   1  16      656.33      704.85     12.29 o 
   4   1  16     1221.49     1210.88     17.06 o 
   5   1  16      496.65      506.97     12.89 o 
   6   1  16     2076.77     1989.04     30.52 o 
   7   1  16      876.26      847.78     26.11 o 
   8   1  16      748.45      694.82     26.63 o 
   9   1  16        1.05       20.92     22.00 o 
  10   1  16      147.06      102.60     25.43 o 
  11   1  16      206.72      248.94     32.61 o 
  12   1  16      327.95      392.30     58.96 o 
  13   1  16       54.78      -99.53    100.71 o 
  14   1  16       31.14       94.81    125.00 o 
  15   1  16       17.45      -93.04    124.53 o 
 -15   2  16       34.68      117.74     92.72 o 
 -14   2  16       23.39        2.82     83.01 o 
 -13   2  16      112.34      166.61     63.15 o 
 -12   2  16      351.80      266.40     49.77 o 
 -11   2  16      582.81      651.16     50.27 o 
 -10   2  16       24.76       44.47     27.90 o 
  -9   2  16     2268.59     2394.57     50.30 o 
  -8   2  16     1500.05     1518.01     38.73 o 
  -7   2  16      200.42      201.18     20.01 o 
  -6   2  16      445.70      473.95     21.80 o 
  -5   2  16    12353.32    11774.85    126.21 o 
  -4   2  16      558.10      595.62     18.07 o 
  -3   2  16      622.91      521.83     11.84 o 
  -2   2  16      316.08      336.98     10.96 o 
  -1   2  16    18068.83    17740.19    167.35 o 
   0   2  16    10008.12    10259.90    110.24 o 
   1   2  16    18113.61    18071.50    163.42 o 
   2   2  16      312.60      325.09      8.39 o 
   3   2  16      631.59      556.19      9.41 o 
   4   2  16      568.67      617.82     14.20 o 
   5   2  16    12267.88    11873.10    116.57 o 
   6   2  16      447.12      494.96     19.22 o 
   7   2  16      209.14      199.64     20.57 o 
   8   2  16     1519.86     1511.98     38.50 o 
   9   2  16     2297.09     2365.71     47.33 o 
  10   2  16       23.68        8.06     25.57 o 
  11   2  16      580.98      640.80     39.93 o 
  12   2  16      357.05      398.10     50.15 o 
  13   2  16      104.96       70.05    114.74 o 
  14   2  16       21.97      176.42    118.28 o 
  15   2  16       35.21      -29.13    128.19 o 
 -15   3  16       41.25       86.98    110.56 o 
 -14   3  16       37.60      -36.56     83.93 o 
 -13   3  16       63.58       23.22     62.54 o 
 -12   3  16      196.10      202.81     49.14 o 
 -11   3  16        7.51        7.62     36.65 o 
 -10   3  16      647.46      608.09     45.99 o 
  -9   3  16      356.91      368.41     37.30 o 
  -8   3  16      515.44      535.25     28.35 o 
  -7   3  16      198.08      232.11     19.77 o 
  -6   3  16      214.93      239.95     17.06 o 
  -5   3  16      924.69      928.27     35.42 o 
  -4   3  16      361.30      381.97     13.69 o
[truncated: 628,652 more chars]
